# Supplementary material for: 2,6-Bis(4-methoxy­phen­yl)-4-phenyl­pyridine
Source: Acta Crystallogr Sect E Struct Rep Online. 2009 Dec 4;66(Pt 1):o38. doi: 10.1107/S1600536809051277 (PMC2980106; doi:10.1107/S1600536809051277)
Supplement: Supplementary file 2 [file e-66-00o38-Isup2.hkl]

# 
# h,k,l, Fc-squared, Fo-squared, sigma(Fo-squared) and status flag 
# 
data_I
_shelx_title ' 090602e in P2(1)/n' 
_shelx_refln_list_code          4 
_shelx_F_calc_maximum      179.14 
_exptl_crystal_F_000       776.00 
_reflns_d_resolution_high  0.8403 
 
loop_ 
 _symmetry_equiv_pos_as_xyz 
 'x, y, z' 
 '-x+1/2, y+1/2, -z+1/2' 
 '-x, -y, -z' 
 'x-1/2, -y-1/2, z-1/2' 
 
_cell_length_a     6.3790 
_cell_length_b    15.5381 
_cell_length_c    20.5105 
_cell_angle_alpha  90.000 
_cell_angle_beta   94.281 
_cell_angle_gamma  90.000 
 
_shelx_F_squared_multiplier     1.000 
 
loop_ 
 _refln_index_h 
 _refln_index_k 
 _refln_index_l 
 _refln_F_squared_calc 
 _refln_F_squared_meas 
 _refln_F_squared_sigma 
 _refln_observed_status 
   2   0   0      157.57      133.53     21.14 o 
   4   0   0     2759.50     3124.94    108.20 o 
   6   0   0        0.00       75.82     18.79 o 
   1   1   0     5826.05     5499.59     70.79 o 
   2   1   0     1430.31     1185.22    164.14 o 
   3   1   0      692.18      774.65     52.00 o 
   4   1   0      669.72      667.73     78.17 o 
   5   1   0      108.21       89.66     18.27 o 
   6   1   0       14.76       28.12     15.85 o 
   0   2   0     6461.67     6273.33     53.63 o 
   1   2   0     3171.04     3305.06    275.24 o 
   2   2   0      946.67      901.77     26.97 o 
   3   2   0     3905.30     3858.40    322.16 o 
   4   2   0      232.62      205.54     66.34 o 
   5   2   0       64.21       66.96     15.90 o 
   6   2   0       60.40       67.07     16.06 o 
   7   2   0       22.95       11.24     34.22 o 
   1   3   0    32091.61    34529.64   1366.17 o 
   2   3   0       35.12       30.49      8.64 o 
   3   3   0     1074.78     1132.09     62.72 o 
   4   3   0      342.87      354.03     86.13 o 
   5   3   0      173.91      143.92     26.18 o 
   6   3   0      116.62      112.74     18.39 o 
   7   3   0        1.63       12.58     26.50 o 
   0   4   0     2774.09     3011.05     76.83 o 
   1   4   0    17906.73    16370.60    157.06 o 
   2   4   0     3860.22     3995.05    138.22 o 
   3   4   0      928.84      944.42     29.68 o 
   4   4   0        2.88        0.36     10.25 o 
   5   4   0       51.66       56.34     13.75 o 
   6   4   0        0.48       18.34     12.90 o 
   7   4   0       18.02       59.60     53.51 o 
   1   5   0      445.78      398.77     21.07 o 
   2   5   0      210.19      261.83     17.15 o 
   3   5   0       54.70       69.73     11.56 o 
   4   5   0       30.70       37.81     11.25 o 
   5   5   0       45.82       22.76     11.25 o 
   6   5   0       91.23       66.43     40.43 o 
   7   5   0        2.84       53.41     44.62 o 
   0   6   0      545.60      565.73     24.24 o 
   1   6   0     2177.36     2166.50    104.26 o 
   2   6   0      339.16      342.27     18.62 o 
   3   6   0      206.21      200.19     19.00 o 
   4   6   0       17.58       22.51     11.28 o 
   5   6   0       28.07       28.13     12.72 o 
   6   6   0       33.49       72.63     34.89 o 
   7   6   0        0.87      111.27     77.41 o 
   1   7   0       23.36       29.67      7.67 o 
   2   7   0     1667.07     1666.95     41.46 o 
   3   7   0        0.17       -5.26     12.19 o 
   4   7   0        4.73       -0.56     10.51 o 
   5   7   0       33.72       21.91     15.35 o 
   6   7   0       17.01       54.91     57.79 o 
   7   7   0        0.75       49.19     19.92 o 
   0   8   0      338.65      366.24     23.01 o 
   1   8   0      364.04      357.54     15.34 o 
   2   8   0      437.20      420.34     20.32 o 
   3   8   0      364.08      340.14     31.48 o 
   4   8   0      158.62      151.13     15.43 o 
   5   8   0      118.66       88.48     23.07 o 
   6   8   0        9.97       33.83     17.86 o 
   1   9   0        1.62        6.11      9.37 o 
   2   9   0        0.01       10.67      9.88 o 
   3   9   0       18.06        9.83     11.66 o 
   4   9   0      145.46      116.29     16.30 o 
   5   9   0       16.07       21.15     15.81 o 
   6   9   0        0.14       40.96     17.29 o 
   0  10   0      718.51      722.92     35.82 o 
   1  10   0       58.27       62.87     12.47 o 
   2  10   0        2.05       -9.73     10.26 o 
   3  10   0       79.87       79.37     14.13 o 
   4  10   0       37.25       13.85     12.45 o 
   5  10   0        5.50        3.87     11.33 o 
   6  10   0        0.02       24.72     15.50 o 
   1  11   0       26.91       15.57     13.92 o 
   2  11   0       27.86       70.96     42.83 o 
   3  11   0        1.72        5.28     12.39 o 
   4  11   0      180.59      141.63     20.11 o 
   5  11   0       20.48       20.21     15.68 o 
   6  11   0        0.05       38.42     40.43 o 
   0  12   0      291.06      311.84     44.79 o 
   1  12   0       41.48       37.73     14.89 o 
   2  12   0       41.13       55.00     22.37 o 
   3  12   0       23.41       28.87     12.35 o 
   4  12   0        0.24        1.54     14.27 o 
   5  12   0        0.99       17.01     30.36 o 
   1  13   0       39.19       35.50     16.70 o 
   2  13   0        0.98       -4.23     11.43 o 
   3  13   0       31.28       21.94     11.01 o 
   4  13   0        2.74      -10.75     24.32 o 
   5  13   0        7.23       39.02     17.12 o 
   0  14   0       17.01       52.17     38.25 o 
   1  14   0        0.90        9.66     15.76 o 
   2  14   0       12.76       -1.27     11.58 o 
   3  14   0        8.84       10.07     11.15 o 
   4  14   0        0.10       21.31     14.65 o 
   1  15   0        1.42        0.79     14.64 o 
   2  15   0        1.44        7.96     17.33 o 
   3  15   0        7.14       11.67     11.60 o 
   4  15   0        2.70       11.91     11.81 o 
   0  16   0        3.67       10.90     30.03 o 
   1  16   0       14.87       69.75     25.21 o 
   2  16   0        0.14       16.25     20.93 o 
   3  16   0        2.06       11.51     14.65 o 
   1  17   0        9.36       71.22     25.42 o 
   2  17   0        0.65       20.43     25.16 o 
   0  18   0        3.79       27.68     24.32 o 
   1  18   0        2.62       68.25     24.62 o 
  -7   0   1       53.31       77.16     17.61 o 
  -5   0   1      139.50      183.01     37.58 o 
  -3   0   1      270.43      234.17     28.85 o 
  -1   0   1     4989.26     5392.20     84.04 o 
   1   0   1     1880.19     1876.58     41.27 o 
   3   0   1      855.19     1018.05     53.85 o 
   5   0   1      131.76      155.67     32.38 o 
  -7   1   1       11.18      114.94     29.27 o 
  -6   1   1       55.67       74.15     16.13 o 
  -5   1   1       34.47       44.70     16.40 o 
  -4   1   1        7.78        8.16     12.87 o 
  -3   1   1       32.07       11.40     10.62 o 
  -2   1   1      106.58       58.75     37.16 o 
  -1   1   1     1105.66     1004.82     55.04 o 
   0   1   1        0.95        2.20      3.14 o 
   1   1   1      213.02      206.62     11.36 o 
   2   1   1        7.72       -2.52     13.42 o 
   3   1   1      236.88      226.18     20.05 o 
   4   1   1       23.49       15.03     12.09 o 
   5   1   1        0.15        8.77     12.69 o 
   6   1   1       55.03       90.50     26.50 o 
   7   1   1       35.49       97.80     24.49 o 
  -7   2   1        0.56       14.76     33.88 o 
  -6   2   1       28.10       49.47     21.56 o 
  -5   2   1       15.65       14.21     21.81 o 
  -4   2   1        8.64        4.82     11.27 o 
  -3   2   1     1275.03     1280.69    106.60 o 
  -2   2   1      396.95      384.15     21.57 o 
  -1   2   1     5634.30     5510.93     81.52 o 
   0   2   1       98.78       97.38      6.22 o 
   1   2   1    18470.19    18017.54    756.82 o 
   2   2   1       51.57       38.26      8.74 o 
   3   2   1      652.89      580.56     50.99 o 
   4   2   1        0.01       -7.69      8.88 o 
   5   2   1        0.08       -7.15     10.86 o 
   6   2   1       12.03       17.08     24.57 o 
  -7   3   1        0.40      -16.94     34.39 o 
  -6   3   1       38.03       38.57     12.62 o 
  -5   3   1       19.86        7.63     11.01 o 
  -4   3   1        2.53       -1.18      8.26 o 
  -3   3   1      140.71      146.18     13.44 o 
  -2   3   1        6.71        3.12      6.81 o 
  -1   3   1     1510.64     1399.44     42.46 o 
   0   3   1       11.46       15.15      6.83 o 
   1   3   1      693.27      657.08     18.47 o 
   2   3   1      452.73      480.57     38.56 o 
   3   3   1       79.93       79.21     11.44 o 
   4   3   1       80.31       74.91     12.39 o 
   5   3   1        3.70        3.48      9.34 o 
   6   3   1       27.49       63.28     24.91 o 
  -7   4   1        3.88       78.34     40.93 o 
  -6   4   1        1.71        7.58     15.52 o 
  -5   4   1       36.31       30.74     12.29 o 
  -4   4   1       82.31       85.64     13.64 o 
  -3   4   1        6.27       -1.27      8.23 o 
  -2   4   1     3415.42     3406.02    114.15 o 
  -1   4   1     3727.85     3830.71    130.04 o 
   0   4   1     8813.38     9060.32    207.38 o 
   1   4   1     7195.26     7258.44    155.44 o 
   2   4   1     2788.66     2757.46     69.72 o 
   3   4   1        9.22       18.51      8.81 o 
   4   4   1      326.81      333.80     35.86 o 
   5   4   1       75.10       83.04     18.66 o 
   6   4   1       28.14       58.48     18.84 o 
   7   4   1        5.00       97.30     67.85 o 
  -7   5   1        0.07       20.47     37.24 o 
  -6   5   1        7.46       24.33     13.89 o 
  -5   5   1       19.39       14.20      9.70 o 
  -4   5   1      138.72      128.31     15.11 o 
  -3   5   1       78.51       74.58     12.88 o 
  -2   5   1       59.36       43.61      8.62 o 
  -1   5   1      986.67      947.61     40.26 o 
   0   5   1        4.49        2.53      7.80 o 
   1   5   1     1926.62     1879.46     47.97 o 
   2   5   1      963.17     1033.75     26.66 o 
   3   5   1       79.38       89.33     12.42 o 
   4   5   1       16.50       24.21     11.11 o 
   5   5   1       33.32       14.12     13.32 o 
   6   5   1        8.11       40.92     19.25 o 
   7   5   1        0.81       22.86     31.28 o 
  -7   6   1        0.97        9.90     26.34 o 
  -6   6   1       10.87       29.17     16.06 o 
  -5   6   1        4.27        6.86     11.84 o 
  -4   6   1        4.16       -9.41      8.43 o 
  -3   6   1       68.86       74.32     12.47 o 
  -2   6   1     1478.55     1568.62     45.99 o 
  -1   6   1      733.40      770.37     21.91 o 
   0   6   1      421.09      404.51     17.39 o 
   1   6   1        3.24        3.99      6.65 o 
   2   6   1     3288.75     3530.65     87.48 o 
   3   6   1       14.61       22.60      9.99 o 
   4   6   1       38.75       14.65      9.98 o 
   5   6   1       14.32       18.49     10.37 o 
   6   6   1       14.29       47.78     52.84 o 
   7   6   1        0.37       31.66     16.88 o 
  -7   7   1        2.75      205.51    101.32 o 
  -6   7   1       12.45       36.90     32.88 o 
  -5   7   1      174.20      144.60     47.98 o 
  -4   7   1       19.74        3.04     12.21 o 
  -3   7   1        5.16        2.27     11.39 o 
  -2   7   1      200.32      187.69     12.57 o 
  -1   7   1      265.04      264.59     14.66 o 
   0   7   1        0.21        0.17      7.67 o 
   1   7   1        1.62       -1.22      7.61 o 
   2   7   1       79.68       93.56     12.90 o 
   3   7   1       49.71       36.81     12.09 o 
   4   7   1       97.60       92.50     13.98 o 
   5   7   1      106.53       95.31     16.25 o 
   6   7   1       10.11       46.49     37.99 o 
  -6   8   1        1.11       51.52     30.87 o 
  -5   8   1        1.02       29.21     17.78 o 
  -4   8   1        0.23       -7.55     13.19 o 
  -3   8   1       23.61       25.52     14.88 o 
  -2   8   1     1207.27     1144.03     78.87 o 
  -1   8   1      590.79      549.59     36.37 o 
   0   8   1        5.55       -6.45     11.11 o 
   1   8   1      581.76      544.00     40.09 o 
   2   8   1     1347.84     1355.11     62.79 o 
   3   8   1       11.98       -1.34      9.53 o 
   4   8   1       29.46       23.37     12.06 o 
   5   8   1        2.66       14.23     11.55 o 
   6   8   1        0.17       21.69     19.71 o 
  -6   9   1        0.35       76.00     54.60 o 
  -5   9   1       50.55       48.98     15.58 o 
  -4   9   1       47.02       27.90     11.58 o 
  -3   9   1      286.60      282.30     45.01 o 
  -2   9   1      138.56      118.16      9.76 o 
  -1   9   1       53.32       60.50     11.11 o 
   0   9   1       35.50       21.35     10.42 o 
   1   9   1      121.65      128.35     12.28 o 
   2   9   1       33.55       25.82     10.37 o 
   3   9   1      353.52      311.26     20.39 o 
   4   9   1       42.63       31.29     11.29 o 
   5   9   1       31.61       57.90     22.60 o 
   6   9   1        1.31       46.73     59.80 o 
  -6  10   1        5.22       84.05     29.36 o 
  -5  10   1        3.59       15.46     12.96 o 
  -4  10   1       12.91       26.24     14.68 o 
  -3  10   1        0.23       -4.48      9.11 o 
  -2  10   1       28.70       31.42     11.13 o 
  -1  10   1       51.04       42.09     11.32 o 
   0  10   1      267.00      313.57     28.30 o 
   1  10   1      107.34      114.78     17.41 o 
   2  10   1       71.60       47.39     12.68 o 
   3  10   1       11.47        1.37     11.17 o 
   4  10   1        5.09        2.65     11.00 o 
   5  10   1        9.87       47.71     21.04 o 
   6  10   1        0.16       55.94     22.58 o 
  -6  11   1        3.08       55.67     19.21 o 
  -5  11   1        6.58       -1.29     17.78 o 
  -4  11   1       29.44       14.20     17.25 o 
  -3  11   1      203.07      192.59     28.47 o 
  -2  11   1      107.63       75.54     15.19 o 
  -1  11   1       69.19       52.74     16.15 o 
   0  11   1        5.00        2.52     11.88 o 
   1  11   1      165.59      145.80     19.71 o 
   2  11   1       13.70        0.57     11.05 o 
   3  11   1       52.65       50.20     12.66 o 
   4  11   1       20.76        7.90     15.69 o 
   5  11   1        2.61       19.53     16.20 o 
   6  11   1        0.03       40.98     21.78 o 
  -5  12   1        1.76       11.06     12.05 o 
  -4  12   1        6.73        2.48     10.97 o 
  -3  12   1        0.46       14.19     10.12 o 
  -2  12   1        0.42        2.69     11.80 o 
  -1  12   1        1.13       -9.33     11.12 o 
   0  12   1       35.72       27.59     16.49 o 
   1  12   1       16.64       -0.53     15.76 o 
   2  12   1       12.49       -7.03     10.89 o 
   3  12   1       22.28       24.49     12.60 o 
   4  12   1        2.96       -9.95     11.00 o 
   5  12   1        0.60       12.70     15.18 o 
  -5  13   1        0.38       35.40     24.99 o 
  -4  13   1        2.11       -2.37     18.67 o 
  -3  13   1       27.85       23.09     10.82 o 
  -2  13   1       17.13       11.10     11.80 o 
  -1  13   1       35.44       44.89     16.29 o 
   0  13   1        3.84       30.04     23.27 o 
   1  13   1       73.16       53.44     15.71 o 
   2  13   1       32.32       23.56     14.64 o 
   3  13   1        4.94        6.47     11.33 o 
   4  13   1        1.52        6.78     13.28 o 
   5  13   1        7.22       42.66     19.55 o 
  -4  14   1        3.56       15.54     13.14 o 
  -3  14   1        0.11        8.01     12.49 o 
  -2  14   1       30.45       37.45     13.84 o 
  -1  14   1       79.79       95.25     26.01 o 
   0  14   1       76.74       93.06     28.96 o 
   1  14   1      100.30       91.71     23.21 o 
   2  14   1       10.73       24.77     16.36 o 
   3  14   1        9.74        8.06     13.86 o 
   4  14   1        4.26       27.08     15.47 o 
  -4  15   1       13.09       20.48     12.99 o 
  -3  15   1        2.62       17.38     13.30 o 
  -2  15   1       14.62       14.34     18.60 o 
  -1  15   1       17.14       15.94     16.44 o 
   0  15   1        0.03       -0.86     16.52 o 
   1  15   1       18.92       35.91     20.54 o 
   2  15   1       38.09       29.76     14.01 o 
   3  15   1        8.94       16.79     14.69 o 
   4  15   1        5.22       12.67     16.86 o 
  -3  16   1        0.83       15.28     16.48 o 
  -2  16   1       12.69       48.24     20.90 o 
  -1  16   1        9.24       20.37     18.77 o 
   0  16   1       71.27      121.82     28.57 o 
   1  16   1        1.24       29.34     22.13 o 
   2  16   1        3.56       48.34     21.05 o 
   3  16   1        5.55       -7.06     11.94 o 
  -2  17   1       15.02       37.62     22.61 o 
  -1  17   1       14.34       56.75     33.88 o 
   0  17   1        0.28       25.36     19.20 o 
   1  17   1        0.47       19.52     18.39 o 
   2  17   1       30.03       53.36     30.45 o 
  -1  18   1        5.81      121.81     28.69 o 
   0  18   1       17.07       53.24     20.01 o 
   1  18   1       18.52       70.61     35.48 o 
  -6   0   2        2.85       65.25     20.47 o 
  -4   0   2      383.77      403.09     44.96 o 
  -2   0   2       19.77       12.25     17.95 o 
   2   0   2      214.24      225.12     25.67 o 
   4   0   2      113.77       98.30     23.48 o 
  -6   1   2        0.02       20.59     10.68 o 
  -5   1   2       59.19       37.96     15.85 o 
  -4   1   2        0.32       -3.78     10.48 o 
  -3   1   2      487.70      415.53     42.27 o 
  -2   1   2      249.45      210.63     56.87 o 
  -1   1   2    14149.42    13813.62    874.99 o 
   0   1   2       68.74       58.07      4.20 o 
   1   1   2     2766.40     2930.69     66.05 o 
   2   1   2      119.22      106.37     12.27 o 
   3   1   2      590.63      632.78     44.79 o 
   4   1   2        6.58       17.38     10.83 o 
   5   1   2       99.45       85.32     16.71 o 
   6   1   2        0.94       28.70     24.66 o 
  -7   2   2       23.31       58.45     32.29 o 
  -6   2   2        0.02       13.44     17.61 o 
  -5   2   2       63.55       78.04     17.34 o 
  -4   2   2      302.81      271.38     24.64 o 
  -3   2   2       40.51       61.32     15.00 o 
  -2   2   2       69.03       65.72      8.14 o 
  -1   2   2       45.36       29.55      6.40 o 
   0   2   2      149.39      138.33      7.38 o 
   1   2   2     8345.22     8678.43    225.89 o 
   2   2   2      193.39      176.74     10.64 o 
   3   2   2      171.51      185.31     20.38 o 
   4   2   2        9.68       -0.11      9.27 o 
   5   2   2        0.01        7.51     11.18 o 
   6   2   2        8.89       23.57     16.61 o 
   7   2   2        1.11       53.85     24.16 o 
  -7   3   2        0.00       22.39     14.26 o 
  -6   3   2       42.62       44.89     14.04 o 
  -5   3   2        0.14        3.86      8.39 o 
  -4   3   2        2.57        0.96      7.71 o 
  -3   3   2      110.95      124.54     13.67 o 
  -2   3   2      552.14      532.82     16.77 o 
  -1   3   2      521.79      494.68     16.78 o 
   0   3   2     1901.97     1849.92     99.17 o 
   1   3   2     1556.90     1737.48     26.24 o 
   2   3   2      891.99      945.32     23.73 o 
   3   3   2      546.50      562.04     59.44 o 
   4   3   2      525.39      532.33    112.19 o 
   5   3   2        0.96        2.63      9.02 o 
   6   3   2        9.53       36.54     16.32 o 
   7   3   2        0.70       59.38     24.66 o 
  -7   4   2        0.67       -4.86     33.72 o 
  -6   4   2        0.63        2.34     12.69 o 
  -5   4   2       77.24       66.02     19.71 o 
  -4   4   2      126.76      124.17     15.51 o 
  -3   4   2      589.19      594.78     23.99 o 
  -2   4   2      653.43      649.34     21.06 o 
  -1   4   2     1025.47      956.38     36.84 o 
   0   4   2    17298.82    16376.61    650.14 o 
   1   4   2     9996.06     9277.74    225.78 o 
   2   4   2      538.80      528.01     19.09 o 
   3   4   2       13.28        8.14      7.97 o 
   4   4   2       77.31       70.16     11.70 o 
   5   4   2       75.66       61.04     12.85 o 
   6   4   2        7.32       24.26     15.37 o 
   7   4   2        0.48      109.71     33.55 o 
  -7   5   2        0.47      -11.57     23.65 o 
  -6   5   2        3.54        7.05     12.32 o 
  -5   5   2        2.57        5.87     12.29 o 
  -4   5   2        3.33        7.65     10.10 o 
  -3   5   2      639.42      709.10     27.34 o 
  -2   5   2      253.68      213.28     14.50 o 
  -1   5   2     7601.11     7481.12    269.77 o 
   0   5   2       14.98        5.39      7.68 o 
   1   5   2     1932.33     1991.67     44.65 o 
   2   5   2       10.64        1.57      7.70 o 
   3   5   2       11.92        5.75      8.39 o 
   4   5   2        0.42       -5.94      8.72 o 
   5   5   2        0.02        4.21      9.21 o 
   6   5   2        1.91       33.70     17.51 o 
   7   5   2        0.06       73.14     32.38 o 
  -7   6   2        0.07       29.52     31.20 o 
  -6   6   2        3.34       14.58     16.58 o 
  -5   6   2        0.35      -16.45     12.49 o 
  -4   6   2        1.73       -9.13      8.19 o 
  -3   6   2      937.72      933.04     31.74 o 
  -2   6   2     2315.15     2402.63     40.19 o 
  -1   6   2      347.15      343.51     18.43 o 
   0   6   2      146.08      143.34     10.39 o 
   1   6   2      165.23      168.46     13.08 o 
   2   6   2     2693.94     2784.27     94.16 o 
   3   6   2      975.27     1058.93     41.09 o 
   4   6   2       43.18       36.16     10.96 o 
   5   6   2        1.57       30.94     29.20 o 
   6   6   2       16.64       35.96     18.90 o 
   7   6   2        0.57       42.10     24.16 o 
  -7   7   2        1.73       15.94     27.51 o 
  -6   7   2        0.01        4.78     17.28 o 
  -5   7   2        7.79        4.90     14.22 o 
  -4   7   2       51.78       28.75     11.53 o 
  -3   7   2       15.06        5.60      8.95 o 
  -2   7   2      504.63      494.11     18.50 o 
  -1   7   2      721.24      742.53     27.00 o 
   0   7   2        0.00       -6.41      6.97 o 
   1   7   2     1359.90     1231.66     25.45 o 
   2   7   2      510.97      537.46     24.09 o 
   3   7   2       97.29       74.20     11.96 o 
   4   7   2       87.19       77.20     13.37 o 
   5   7   2       62.11       69.85     17.81 o 
   6   7   2        0.14       41.83     17.88 o 
  -6   8   2        2.97       -6.28     14.12 o 
  -5   8   2        0.31        3.23     14.97 o 
  -4   8   2        0.03       22.12     19.66 o 
  -3   8   2       49.42       39.60      9.44 o 
  -2   8   2      971.75      969.33     60.05 o 
  -1   8   2      747.24      751.37     53.57 o 
   0   8   2       32.11       22.88      9.27 o 
   1   8   2      859.79      820.52     21.61 o 
   2   8   2     1748.70     1751.17    131.79 o 
   3   8   2        0.10       -4.63      8.96 o 
   4   8   2       14.58       15.42     12.30 o 
   5   8   2       11.24       26.96     13.93 o 
   6   8   2        3.80       41.97     18.73 o 
  -6   9   2       17.21        0.97     27.17 o 
  -5   9   2       54.20       23.37     19.54 o 
  -4   9   2       15.14      -19.01     13.65 o 
  -3   9   2       36.65       43.84     16.44 o 
  -2   9   2        1.18       -0.39     10.51 o 
  -1   9   2      720.02      670.72     32.91 o 
   0   9   2        5.08        2.82      9.13 o 
   1   9   2      278.89      290.79     14.19 o 
   2   9   2       29.20       20.36     11.60 o 
   3   9   2       83.35       95.09     14.94 o 
   4   9   2       33.77       32.88     12.76 o 
   5   9   2       11.52       23.96     16.06 o 
   6   9   2       27.45       57.42     27.59 o 
  -6  10   2        8.55       70.05     18.38 o 
  -5  10   2        0.50       10.52     19.56 o 
  -4  10   2       41.88       35.39     17.97 o 
  -3  10   2       18.00       15.62     10.43 o 
  -2  10   2        5.40       -4.38     11.26 o 
  -1  10   2      336.91      305.33     28.49 o 
   0  10   2       28.38       21.37     10.41 o 
   1  10   2      361.88      368.35     21.87 o 
   2  10   2        4.14        4.90     10.35 o 
   3  10   2      111.34       89.72     14.48 o 
   4  10   2        9.70        3.89     12.54 o 
   5  10   2        4.97       33.13     21.46 o 
   6  10   2       10.73       39.60     19.34 o 
  -6  11   2        0.87       32.40     22.31 o 
  -5  11   2        0.02       38.11     32.98 o 
  -4  11   2      196.15      172.56     20.82 o 
  -3  11   2        0.67       -0.67     11.51 o 
  -2  11   2       35.46       15.09      9.60 o 
  -1  11   2        9.57        5.16      9.80 o 
   0  11   2       42.99       45.79     13.34 o 
   1  11   2       37.63       43.77     17.27 o 
   2  11   2      187.75      175.52     18.76 o 
   3  11   2       42.81       43.91     12.95 o 
   4  11   2      145.74      125.29     22.40 o 
   5  11   2       24.79       40.05     19.69 o 
   6  11   2       12.79       35.37     19.33 o 
  -5  12   2       20.84       50.14     25.74 o 
  -4  12   2       44.58       72.96     16.21 o 
  -3  12   2       12.90       34.65     13.48 o 
  -2  12   2       52.58       33.80     13.51 o 
  -1  12   2        0.38       -5.39     12.01 o 
   0  12   2       13.51        7.94     17.95 o 
   1  12   2       11.48        9.34     14.00 o 
   2  12   2      149.49      141.41     16.76 o 
   3  12   2       39.15       46.68     13.24 o 
   4  12   2       20.76       16.25     14.00 o 
   5  12   2        1.40       16.72     20.34 o 
  -5  13   2       31.28       14.22     36.34 o 
  -4  13   2       28.21       19.54     16.90 o 
  -3  13   2       12.61        8.32     17.10 o 
  -2  13   2       17.81       38.65     20.85 o 
  -1  13   2        0.77      -16.15     16.49 o 
   0  13   2        6.76       12.83     24.05 o 
   1  13   2       13.63        7.49     16.80 o 
   2  13   2       28.36       50.04     17.17 o 
   3  13   2       45.90       44.83     12.08 o 
   4  13   2       47.87       56.07     15.79 o 
   5  13   2       26.14       38.53     17.94 o 
  -4  14   2        4.42        2.13     19.98 o 
  -3  14   2       66.29       61.20     25.47 o 
  -2  14   2        1.91        7.13     12.03 o 
  -1  14   2        0.02       -3.57     18.60 o 
   0  14   2        3.17        6.32     18.21 o 
   1  14   2        4.81        9.45     24.30 o 
   2  14   2       26.54       19.23     14.89 o 
   3  14   2        1.02        7.91     12.35 o 
   4  14   2       14.26        7.83     15.71 o 
  -4  15   2        1.23       15.48     10.90 o 
  -3  15   2        8.12       26.94     13.81 o 
  -2  15   2        2.69       28.44     20.01 o 
  -1  15   2        4.31       26.76     22.34 o 
   0  15   2       18.78       26.83     18.17 o 
   1  15   2        0.22       29.66     22.19 o 
   2  15   2        1.46        2.29     15.30 o 
   3  15   2       31.29       18.24     13.93 o 
   4  15   2       10.30       13.59     14.31 o 
  -3  16   2        7.37       40.21     24.35 o 
  -2  16   2        0.06       16.09     17.38 o 
  -1  16   2       26.03       39.69     21.43 o 
   0  16   2        5.87       39.10     22.48 o 
   1  16   2       41.80       48.60     22.98 o 
   2  16   2        2.40       27.69     17.29 o 
   3  16   2        0.59       15.25     18.77 o 
  -2  17   2       23.38       85.37     25.67 o 
  -1  17   2       38.20       45.25     27.68 o 
   0  17   2        3.53       53.58     25.50 o 
   1  17   2        0.48       47.00     23.13 o 
   2  17   2        6.84       31.39     47.56 o 
  -1  18   2        6.32       46.41     19.70 o 
   0  18   2        1.46       78.51     23.89 o 
   1  18   2        0.47       52.64     28.77 o 
  -3   0   3      262.35      314.69     35.73 o 
  -1   0   3     7244.09     6497.25    256.06 o 
   1   0   3     3519.45     3522.96     39.93 o 
   3   0   3      627.62      662.34     32.57 o 
   5   0   3        2.56       -1.50     15.82 o 
   7   0   3        5.34      111.22     32.04 o 
  -6   1   3      120.40      156.48     27.09 o 
  -5   1   3       17.39       15.18     14.53 o 
  -4   1   3        2.37       -9.99     10.67 o 
  -3   1   3       81.72       64.55     17.03 o 
  -2   1   3      755.28      728.66     65.28 o 
  -1   1   3      199.77      190.67     10.41 o 
   0   1   3     2441.03     2951.89     37.85 o 
   1   1   3     5809.06     5776.99    111.14 o 
   2   1   3      884.28      939.67     31.79 o 
   3   1   3        8.89        0.47     13.45 o 
   4   1   3       11.71        6.38     10.33 o 
   5   1   3        5.12       -3.08      9.19 o 
   6   1   3       40.64      104.68     21.40 o 
   7   1   3        0.83      100.82     32.88 o 
  -7   2   3       17.07       82.70     20.47 o 
  -6   2   3       17.56       36.33     25.92 o 
  -5   2   3        0.42       -9.98     11.32 o 
  -4   2   3        0.43       -7.10      8.93 o 
  -3   2   3      559.13      512.99     29.92 o 
  -2   2   3      414.58      440.06     17.70 o 
  -1   2   3       90.18       77.19     10.83 o 
   0   2   3     7384.48     7639.18    191.90 o 
   1   2   3     4163.19     4184.22     49.64 o 
   2   2   3      302.23      329.21     11.92 o 
   3   2   3      104.93      104.44     11.17 o 
   4   2   3      131.07      129.71     16.76 o 
   5   2   3        9.37        5.67      9.01 o 
   6   2   3       54.11      112.31     35.81 o 
   7   2   3        7.57       96.85     24.81 o 
  -7   3   3        0.39       15.88     36.74 o 
  -6   3   3        0.40       17.61     12.88 o 
  -5   3   3        0.13       -4.20      9.12 o 
  -4   3   3        4.26       -5.84      7.78 o 
  -3   3   3      214.49      218.01     15.66 o 
  -2   3   3      361.18      386.13     32.46 o 
  -1   3   3      674.35      635.37     32.84 o 
   0   3   3     7736.98     7501.92    153.37 o 
   1   3   3     1368.46     1420.68     25.00 o 
   2   3   3       15.36        6.81      6.38 o 
   3   3   3      553.59      549.20     32.54 o 
   4   3   3       22.10       23.93      9.94 o 
   5   3   3       51.08       51.28     13.10 o 
   6   3   3        3.78       43.79     19.97 o 
   7   3   3        2.69       59.55     25.50 o 
  -7   4   3        1.66       25.97     29.94 o 
  -6   4   3       36.52       28.08     15.38 o 
  -5   4   3       86.43       69.93     33.55 o 
  -4   4   3      128.48      125.58     14.18 o 
  -3   4   3        1.30       -5.20      6.94 o 
  -2   4   3      794.24      776.21     22.02 o 
  -1   4   3       17.31       25.18     11.66 o 
   0   4   3     7272.22     7276.61     57.54 o 
   1   4   3      138.96      124.74     10.54 o 
   2   4   3      187.50      171.56     12.83 o 
   3   4   3       96.23       89.76      9.16 o 
   4   4   3        5.85        1.26      6.95 o 
   5   4   3        5.86        8.98     14.17 o 
   6   4   3        0.74       49.72     18.85 o 
   7   4   3       31.40       87.90     34.22 o 
  -7   5   3        0.88       19.20     12.23 o 
  -6   5   3        0.82       22.00     15.42 o 
  -5   5   3        5.11       -6.29     13.74 o 
  -4   5   3      130.99      118.24     14.72 o 
  -3   5   3      256.34      255.95     15.63 o 
  -2   5   3      119.14      113.74     10.14 o 
  -1   5   3      813.87      787.75     25.31 o 
   0   5   3       48.32       55.68     10.16 o 
   1   5   3     1483.30     1489.44     61.38 o 
   2   5   3      563.88      572.37     22.06 o 
   3   5   3      355.89      315.12     17.92 o 
   4   5   3        3.83       -6.43      9.20 o 
   5   5   3       17.72       20.85     16.16 o 
   6   5   3       22.00       30.51     17.71 o 
   7   5   3       16.04      117.09     37.24 o 
  -7   6   3        7.23       15.94     34.56 o 
  -6   6   3       48.34       62.00     19.95 o 
  -5   6   3       46.49       55.90     20.28 o 
  -4   6   3        0.85        6.83     11.75 o 
  -3   6   3        7.20       -3.73      8.48 o 
  -2   6   3      101.01       87.65     10.49 o 
  -1   6   3      701.02      645.87     24.82 o 
   0   6   3      150.08      162.53     14.17 o 
   1   6   3       77.01       64.27     10.62 o 
   2   6   3       74.53       59.87     11.58 o 
   3   6   3      276.73      282.64     17.07 o 
   4   6   3       54.23       64.89     13.45 o 
   5   6   3        0.20       18.84     18.48 o 
   6   6   3       24.95       35.11     16.90 o 
   7   6   3        0.08       84.04     36.74 o 
  -7   7   3        1.37        6.71     24.16 o 
  -6   7   3        0.19       -6.77     14.14 o 
  -5   7   3        9.28        1.90     15.85 o 
  -4   7   3        3.24       13.92     14.37 o 
  -3   7   3      238.58      274.10     16.76 o 
  -2   7   3      168.55      175.79     12.26 o 
  -1   7   3      610.79      556.41     24.02 o 
   0   7   3      235.12      240.38     15.75 o 
   1   7   3      507.86      470.73     23.27 o 
   2   7   3       38.17       28.71     10.03 o 
   3   7   3        0.23        4.40      9.06 o 
   4   7   3       35.84       55.49     22.34 o 
   5   7   3        0.28        9.90     13.36 o 
   6   7   3       64.99       90.25     24.20 o 
  -6   8   3        2.84      -10.18     15.58 o 
  -5   8   3        2.03        9.71     17.26 o 
  -4   8   3       23.59       45.45     21.70 o 
  -3   8   3       13.36        8.99      8.09 o 
  -2   8   3      267.66      252.45     29.10 o 
  -1   8   3      550.51      505.64     25.21 o 
   0   8   3      102.52      104.71     10.58 o 
   1   8   3      793.46      772.25     26.45 o 
   2   8   3      109.80      113.65     13.84 o 
   3   8   3      114.62      107.15     13.84 o 
   4   8   3       45.64       36.90     12.44 o 
   5   8   3       47.45       49.66     17.65 o 
   6   8   3        8.60       44.98     24.19 o 
  -6   9   3        5.59       13.89     18.01 o 
  -5   9   3        2.06       -5.80     18.72 o 
  -4   9   3       15.56       13.45     16.37 o 
  -3   9   3        1.69        2.85     13.40 o 
  -2   9   3      394.37      347.93     34.76 o 
  -1   9   3      805.22      754.98     55.70 o 
   0   9   3       40.48       45.17     10.60 o 
   1   9   3      242.89      250.69     18.25 o 
   2   9   3        9.46        5.19     11.58 o 
   3   9   3        2.24        5.90     11.78 o 
   4   9   3        0.15       -1.88     14.34 o 
   5   9   3       24.02       17.09     13.39 o 
   6   9   3        0.10       12.43     18.73 o 
  -6  10   3       17.37        0.48     14.39 o 
  -5  10   3        6.71      -11.41     15.57 o 
  -4  10   3       34.46       25.58     19.10 o 
  -3  10   3        6.60       22.01     14.95 o 
  -2  10   3       32.99       43.24     20.12 o 
  -1  10   3       53.94       39.24     12.31 o 
   0  10   3        6.28        6.91      9.90 o 
   1  10   3      123.28      109.01     15.70 o 
   2  10   3        9.69       -1.81     10.92 o 
   3  10   3      112.47       87.70     15.54 o 
   4  10   3       53.40       45.73     16.08 o 
   5  10   3       13.20       32.16     23.06 o 
   6  10   3        0.19       40.76     20.78 o 
  -6  11   3        8.20       55.97     42.69 o 
  -5  11   3        4.26        5.51     21.75 o 
  -4  11   3       27.22        2.26     41.10 o 
  -3  11   3        9.00       11.19     10.01 o 
  -2  11   3        0.63        8.55      9.74 o 
  -1  11   3        6.42       -3.45      9.16 o 
   0  11   3        0.20       -4.78     14.99 o 
   1  11   3       71.47       61.65     19.13 o 
   2  11   3      126.25      104.18     14.85 o 
   3  11   3       17.48       22.53     13.95 o 
   4  11   3        0.05       13.61     14.91 o 
   5  11   3       45.66       66.60     28.52 o 
  -5  12   3        7.78       36.28     27.97 o 
  -4  12   3       10.60       25.60     15.76 o 
  -3  12   3       85.15       73.59     16.62 o 
  -2  12   3      120.67       82.58     20.31 o 
  -1  12   3       14.02       16.83     11.51 o 
   0  12   3       31.83       34.68     17.35 o 
   1  12   3       10.61       17.80     18.56 o 
   2  12   3      344.75      329.41     23.01 o 
   3  12   3      137.58      115.13     15.86 o 
   4  12   3       17.94       23.48     15.99 o 
   5  12   3        0.63       14.07     22.73 o 
  -5  13   3        2.42       24.66     15.78 o 
  -4  13   3       28.21       48.97     20.48 o 
  -3  13   3      127.41      116.64     28.36 o 
  -2  13   3        9.80        9.98     12.10 o 
  -1  13   3        2.44      -16.33     22.92 o 
   0  13   3       57.18       63.34     19.02 o 
   1  13   3       27.94       20.45     17.37 o 
   2  13   3       10.48       23.14     12.73 o 
   3  13   3        3.16       11.84     10.89 o 
   4  13   3       22.58       28.54     16.76 o 
   5  13   3       30.34       57.21     24.27 o 
  -4  14   3        9.16       26.71     21.60 o 
  -3  14   3        8.88       10.83     15.99 o 
  -2  14   3        6.14       16.18     22.00 o 
  -1  14   3       27.53        9.21     22.06 o 
   0  14   3      145.22      207.03     31.98 o 
   1  14   3       54.52       69.51     19.71 o 
   2  14   3       14.25       -2.68     13.15 o 
   3  14   3       25.71       30.09     16.80 o 
   4  14   3        1.38        8.96     12.86 o 
  -4  15   3        0.36        5.41     15.27 o 
  -3  15   3       34.24       47.36     14.14 o 
  -2  15   3       27.32       36.17     24.53 o 
  -1  15   3        1.25       14.31     22.83 o 
   0  15   3        8.54       23.07     24.26 o 
   1  15   3        1.17       10.61     15.21 o 
   2  15   3       15.64       16.03     13.33 o 
   3  15   3       17.03       25.82     14.14 o 
   4  15   3        8.38       33.23     19.77 o 
  -3  16   3        0.03       -2.69     17.84 o 
  -2  16   3        6.01       35.92     24.35 o 
  -1  16   3        0.22       17.97     17.13 o 
   0  16   3       20.73       49.74     22.40 o 
   1  16   3        0.06       28.75     20.72 o 
   2  16   3        4.14       52.06     19.48 o 
   3  16   3       14.57       14.21     25.25 o 
  -2  17   3       46.30       84.14     32.04 o 
  -1  17   3        7.61       27.87     19.58 o 
   0  17   3        2.95       68.18     31.70 o 
   1  17   3        1.76       35.31     21.56 o 
   2  17   3        5.02       58.34     24.32 o 
  -1  18   3        4.22       79.33     76.41 o 
   0  18   3        9.85       81.15     24.76 o 
   1  18   3        0.03       73.91     30.95 o 
  -6   0   4      193.59      296.24     40.09 o 
  -4   0   4       66.65       57.70     22.14 o 
  -2   0   4     1154.43     1247.41     42.00 o 
   0   0   4     9641.42    10747.52    170.43 o 
   2   0   4       85.32       81.39     11.67 o 
   4   0   4      111.23       94.01     17.61 o 
   6   0   4        6.44       49.82     27.68 o 
  -7   1   4        2.91      102.75     35.23 o 
  -6   1   4        0.00       76.66     21.47 o 
  -5   1   4       85.12       72.34     21.05 o 
  -4   1   4        8.83       -9.19     15.26 o 
  -3   1   4        2.07        4.38     10.42 o 
  -2   1   4        8.04      -12.14     11.72 o 
  -1   1   4      128.71       99.20     10.79 o 
   0   1   4     3399.27     3818.21     76.34 o 
   1   1   4      251.00      224.88     13.53 o 
   2   1   4      323.06      308.05     15.53 o 
   3   1   4      159.77      162.35     14.90 o 
   4   1   4      101.14       84.22     10.79 o 
   5   1   4        0.15      -20.02     13.34 o 
   6   1   4       30.00       83.39     20.34 o 
   7   1   4       17.26       97.46     36.23 o 
  -7   2   4        1.79       63.41     19.79 o 
  -6   2   4        0.19       14.09     29.94 o 
  -5   2   4      133.12      158.46     59.97 o 
  -4   2   4        2.88      -15.96     17.45 o 
  -3   2   4       17.34       -7.33     13.21 o 
  -2   2   4       37.63       35.65      6.40 o 
  -1   2   4      359.56      357.93     14.25 o 
   0   2   4     3279.84     3490.93     82.14 o 
   1   2   4      666.69      715.04     24.97 o 
   2   2   4       47.04       66.81     17.59 o 
   3   2   4      396.61      414.71     39.91 o 
   4   2   4        0.16       -7.80      8.42 o 
   5   2   4        3.77       -7.36     13.35 o 
   6   2   4        0.87       80.52     23.78 o 
   7   2   4        8.49       79.04     25.78 o 
  -7   3   4        4.18       66.47     23.23 o 
  -6   3   4       10.81       12.21     24.41 o 
  -5   3   4      153.05      138.81     35.14 o 
  -4   3   4       13.42       21.89     10.21 o 
  -3   3   4       16.13       13.25      7.40 o 
  -2   3   4      423.09      426.84     39.30 o 
  -1   3   4      696.10      798.96     24.84 o 
   0   3   4     6151.99     6049.72    126.39 o 
   1   3   4     7052.25     7299.91     70.95 o 
   2   3   4       45.87       45.99      6.75 o 
   3   3   4       60.00       55.08      7.60 o 
   4   3   4      121.21      112.68     10.92 o 
   5   3   4       66.63       71.97     14.71 o 
   6   3   4        0.03       26.33     16.88 o 
   7   3   4        6.77       77.57     26.62 o 
  -7   4   4        6.96       25.04     17.94 o 
  -6   4   4       29.17       13.08     14.66 o 
  -5   4   4        0.03       17.24     13.86 o 
  -4   4   4      176.98      170.54     30.59 o 
  -3   4   4       39.67       28.41      7.89 o 
  -2   4   4       14.56        8.92      7.23 o 
  -1   4   4        9.37       12.02     11.32 o 
   0   4   4       25.40       20.35      7.38 o 
   1   4   4       19.71       40.13      9.13 o 
   2   4   4       46.42       40.31      7.12 o 
   3   4   4      368.22      368.95     29.11 o 
   4   4   4        0.01       -2.89      8.19 o 
   5   4   4        1.56        3.43     14.34 o 
   6   4   4       21.05       21.78     17.27 o 
   7   4   4        0.71       30.19     23.82 o 
  -7   5   4        0.20       18.27     15.71 o 
  -6   5   4        0.15       11.78     16.31 o 
  -5   5   4       30.05       26.72     16.31 o 
  -4   5   4        1.15      -18.44     12.29 o 
  -3   5   4        5.81        8.23      7.86 o 
  -2   5   4      202.33      190.31     12.23 o 
  -1   5   4      281.87      260.77     16.85 o 
   0   5   4      193.20      175.23     12.86 o 
   1   5   4     2173.86     2065.10     79.46 o 
   2   5   4      250.55      247.10     13.92 o 
   3   5   4       12.76        1.46      7.46 o 
   4   5   4       18.06       10.29     10.83 o 
   5   5   4       20.00       33.83     16.91 o 
   6   5   4        0.28       21.36     17.19 o 
   7   5   4        0.46       77.83     36.23 o 
  -7   6   4        1.01       24.84     18.72 o 
  -6   6   4       10.35       15.72     17.40 o 
  -5   6   4       50.79       36.30     15.73 o 
  -4   6   4       57.35       49.00     17.96 o 
  -3   6   4        5.04        5.49      8.46 o 
  -2   6   4      273.36      280.47     23.80 o 
  -1   6   4      315.07      367.92     21.36 o 
   0   6   4       69.27       58.52     10.27 o 
   1   6   4       44.18       42.21      9.69 o 
   2   6   4      444.15      451.56     30.89 o 
   3   6   4       65.57       62.35     11.60 o 
   4   6   4       15.85       21.54     14.10 o 
   5   6   4       99.46      114.64     19.93 o 
   6   6   4        3.01       27.65     17.58 o 
  -6   7   4       18.75        9.16     16.28 o 
  -5   7   4        5.76       -0.22     14.79 o 
  -4   7   4        1.20       -8.79     16.75 o 
  -3   7   4       25.30       24.20      8.86 o 
  -2   7   4       10.82        6.23     16.10 o 
  -1   7   4      630.00      655.99     27.08 o 
   0   7   4      472.89      492.58     45.71 o 
   1   7   4       87.09       57.04     12.83 o 
   2   7   4      188.89      188.52     15.01 o 
   3   7   4       30.82       32.66     12.32 o 
   4   7   4       22.32       14.12     15.84 o 
   5   7   4       27.79       22.31     15.86 o 
   6   7   4        9.14       31.65     17.80 o 
  -6   8   4        0.13       -9.06     12.60 o 
  -5   8   4        6.82       -1.53     16.77 o 
  -4   8   4        1.24      -10.71     19.15 o 
  -3   8   4      132.88      135.33     13.93 o 
  -2   8   4      116.68      108.67     16.97 o 
  -1   8   4       30.51       25.18     14.07 o 
   0   8   4      339.40      352.66     19.84 o 
   1   8   4      785.93      868.88     27.99 o 
   2   8   4       24.79       15.06      9.79 o 
   3   8   4       79.39       77.72     14.19 o 
   4   8   4       23.30       17.59     13.80 o 
   5   8   4       15.09       29.83     16.22 o 
   6   8   4        0.10       31.97     24.27 o 
  -6   9   4        2.64        7.16     16.88 o 
  -5   9   4        2.99        4.54     17.09 o 
  -4   9   4        1.36      -19.08     18.38 o 
  -3   9   4        8.34        3.12     20.01 o 
  -2   9   4       16.92        9.15     13.01 o 
  -1   9   4        4.68       -2.56     14.07 o 
   0   9   4        0.45       -7.86      7.48 o 
   1   9   4      283.00      297.84     19.56 o 
   2   9   4      139.68      149.82     16.86 o 
   3   9   4       10.87        5.28     11.05 o 
   4   9   4        5.06      -15.14     13.00 o 
   5   9   4        6.88       -3.56     13.03 o 
   6   9   4        8.94       39.57     23.21 o 
  -6  10   4        0.06       -9.30     13.94 o 
  -5  10   4       22.81        2.01     18.79 o 
  -4  10   4        2.25        1.22     19.41 o 
  -3  10   4       46.01       39.84     23.01 o 
  -2  10   4      380.67      398.97     26.00 o 
  -1  10   4       19.93       17.52     15.21 o 
   0  10   4       70.30       70.58     11.66 o 
   1  10   4        3.22        7.16     15.94 o 
   2  10   4      123.74      114.47     16.67 o 
   3  10   4      208.63      210.15     18.36 o 
   4  10   4       10.96       13.15     14.14 o 
   5  10   4        5.10        3.46     15.63 o 
   6  10   4        0.49        9.35     22.14 o 
  -6  11   4        0.27      -40.26     26.84 o 
  -5  11   4       13.46       22.17     26.08 o 
  -4  11   4       19.95       20.43     18.80 o 
  -3  11   4       23.60       30.88     22.62 o 
  -2  11   4        1.52       11.51     16.94 o 
  -1  11   4        2.92       -1.55      9.51 o 
   0  11   4        0.38        4.29     16.22 o 
   1  11   4        0.36      -17.84     12.54 o 
   2  11   4       19.86       37.06     14.52 o 
   3  11   4        0.40       -9.87     11.04 o 
   4  11   4       28.41       10.36     16.61 o 
   5  11   4        3.77       -3.30     15.32 o 
  -5  12   4       12.50       47.01     34.45 o 
  -4  12   4        7.53        3.14     19.64 o 
  -3  12   4       22.97       27.40     12.05 o 
  -2  12   4       51.25       25.54     12.27 o 
  -1  12   4        4.17       25.19     11.67 o 
   0  12   4        0.65       11.62     17.75 o 
   1  12   4       13.47       26.12     18.19 o 
   2  12   4        5.07        8.91     13.18 o 
   3  12   4       20.81       17.86     13.40 o 
   4  12   4       18.50       30.12     20.94 o 
   5  12   4        4.00       33.50     21.32 o 
  -5  13   4        1.38       11.88     30.73 o 
  -4  13   4       23.98       22.83     22.86 o 
  -3  13   4        9.55       22.08      9.88 o 
  -2  13   4       27.07       47.74     12.52 o 
  -1  13   4      118.87      120.15     25.19 o 
   0  13   4        1.02       13.52     15.31 o 
   1  13   4       86.30       79.77     19.79 o 
   2  13   4       22.05       29.71     13.49 o 
   3  13   4      100.12      158.39     32.83 o 
   4  13   4       24.14       31.82     16.92 o 
   5  13   4        0.15       20.54     34.39 o 
  -4  14   4        7.94       22.88     12.04 o 
  -3  14   4        0.79        9.40     18.39 o 
  -2  14   4        6.39        0.67     19.73 o 
  -1  14   4       11.71       39.69     23.94 o 
   0  14   4      158.25      159.16     26.55 o 
   1  14   4        1.20       15.35     16.31 o 
   2  14   4        1.28       14.30     11.49 o 
   3  14   4        5.18       10.85     15.06 o 
   4  14   4        2.44        1.33     16.19 o 
  -4  15   4        2.69       32.25     19.19 o 
  -3  15   4        0.90       13.27     22.00 o 
  -2  15   4        2.93       15.29     23.74 o 
  -1  15   4        7.64       16.92     17.03 o 
   0  15   4        0.02       22.69     17.58 o 
   1  15   4       61.43      106.46     38.33 o 
   2  15   4       26.89       52.02     17.93 o 
   3  15   4        9.94       18.82     27.91 o 
   4  15   4        1.56        2.39     15.94 o 
  -3  16   4       35.66       36.61     24.48 o 
  -2  16   4        0.10       20.92     21.76 o 
  -1  16   4        0.56       55.18     25.16 o 
   0  16   4        9.06       48.16     22.88 o 
   1  16   4       39.66       75.75     60.72 o 
   2  16   4       27.67       58.95     21.53 o 
   3  16   4        0.01       11.75     17.57 o 
  -2  17   4        3.44       10.68     19.03 o 
  -1  17   4        0.27       16.37     16.12 o 
   0  17   4       12.69       58.98     24.84 o 
   1  17   4       37.23       91.11     21.80 o 
   2  17   4       26.56       74.48     31.70 o 
  -1  18   4        0.21       41.65     20.32 o 
   0  18   4        3.22       91.19     32.12 o 
   1  18   4        4.24       56.74     21.14 o 
  -5   0   5       80.51       56.87     22.31 o 
  -3   0   5       23.63       13.42     19.79 o 
  -1   0   5     1086.39      970.23     95.37 o 
   1   0   5       40.19       31.23     21.14 o 
   3   0   5      241.58      238.32     30.45 o 
   5   0   5       13.19        4.70     23.15 o 
  -7   1   5        0.01      123.15     37.32 o 
  -6   1   5        5.83       53.38     16.36 o 
  -5   1   5       43.20       44.17     17.05 o 
  -4   1   5       89.17       70.50     17.36 o 
  -3   1   5      237.08      192.44     21.58 o 
  -2   1   5      656.45      623.29     20.88 o 
  -1   1   5     1475.32     1381.38     50.66 o 
   0   1   5     5988.57     6713.66    192.02 o 
   1   1   5        5.82        5.11      9.37 o 
   2   1   5       94.57       69.68      9.78 o 
   3   1   5       18.10       -3.29      9.93 o 
   4   1   5      310.15      262.18     46.05 o 
   5   1   5       30.56       40.81     24.74 o 
   6   1   5       13.61       72.72     38.41 o 
   7   1   5        1.01      113.23     39.42 o 
  -7   2   5        2.07      127.63     61.40 o 
  -6   2   5       18.86       16.94     12.52 o 
  -5   2   5       80.82       71.74     18.34 o 
  -4   2   5      306.34      269.40     27.86 o 
  -3   2   5       81.95       72.06     13.38 o 
  -2   2   5       21.27       20.40      7.90 o 
  -1   2   5        5.83      -10.56      7.04 o 
   0   2   5       86.15      104.06     20.20 o 
   1   2   5     2231.28     2383.50     66.03 o 
   2   2   5       49.55       45.48      6.43 o 
   3   2   5       45.74       37.35     11.38 o 
   4   2   5        9.53       17.21      8.61 o 
   5   2   5       51.21       56.43     17.57 o 
   6   2   5        0.27       46.00     25.83 o 
   7   2   5        4.69       77.24     32.04 o 
  -7   3   5        1.42       27.01     15.48 o 
  -6   3   5        5.84       27.70     16.02 o 
  -5   3   5      238.50      221.21     26.49 o 
  -4   3   5        3.19        2.54     13.42 o 
  -3   3   5        5.11        1.46      6.56 o 
  -2   3   5     1087.37     1147.52     65.52 o 
  -1   3   5     1779.68     1818.59     35.13 o 
   0   3   5       63.92       78.00      9.01 o 
   1   3   5      114.00      133.95     10.04 o 
   2   3   5      114.77      126.78      9.33 o 
   3   3   5       63.06       58.57      8.05 o 
   4   3   5       24.87       44.62     12.23 o 
   5   3   5       56.90       66.47     17.16 o 
   6   3   5       28.42       94.35     26.45 o 
   7   3   5        9.92       96.75     28.84 o 
  -7   4   5        2.03       18.60     15.51 o 
  -6   4   5        4.78       28.30     20.38 o 
  -5   4   5      132.30      138.76     44.70 o 
  -4   4   5      150.04      162.23     21.77 o 
  -3   4   5      164.69      177.92     12.85 o 
  -2   4   5       79.47       62.75     11.09 o 
  -1   4   5       22.57       11.01     14.61 o 
   0   4   5       38.80       39.94      8.94 o 
   1   4   5      353.85      345.74     13.75 o 
   2   4   5     1472.88     1421.03     41.61 o 
   3   4   5      360.53      343.88     26.99 o 
   4   4   5        2.11       -4.87      9.53 o 
   5   4   5        0.03       -2.15     13.35 o 
   6   4   5        2.29       45.56     25.02 o 
   7   4   5        3.17       38.68     20.87 o 
  -7   5   5        0.74       28.38     16.99 o 
  -6   5   5       36.69       55.86     19.64 o 
  -5   5   5       90.00       86.40     22.36 o 
  -4   5   5       29.50       25.48     12.72 o 
  -3   5   5        8.43        4.92      7.92 o 
  -2   5   5       97.05       93.32     21.84 o 
  -1   5   5     1469.56     1552.28     37.82 o 
   0   5   5     1871.15     1647.04     30.71 o 
   1   5   5      167.16      148.61      8.42 o 
   2   5   5      559.87      507.64     14.86 o 
   3   5   5        0.72        0.26      7.20 o 
   4   5   5        3.89       -1.78     11.26 o 
   5   5   5       15.50       12.76     15.27 o 
   6   5   5        0.60       48.73     25.26 o 
   7   5   5        0.90       83.37     42.10 o 
  -7   6   5        0.10        7.01     18.87 o 
  -6   6   5       17.73       39.16     17.04 o 
  -5   6   5       12.19       14.79     17.36 o 
  -4   6   5       20.92       10.84     13.52 o 
  -3   6   5       11.65        4.10      7.25 o 
  -2   6   5      157.72      143.66     15.13 o 
  -1   6   5       39.96       62.48     13.81 o 
   0   6   5       49.49       45.76     11.48 o 
   1   6   5      187.31      187.10     14.29 o 
   2   6   5       79.47       82.26     14.96 o 
   3   6   5        5.88        8.61      9.52 o 
   4   6   5        1.30      -15.20     11.17 o 
   5   6   5       27.22       36.58     15.64 o 
   6   6   5       14.23       35.21     26.59 o 
  -6   7   5       14.17       12.12     19.16 o 
  -5   7   5        2.42       11.43     14.91 o 
  -4   7   5       26.64       19.38     19.08 o 
  -3   7   5      301.00      301.89     44.81 o 
  -2   7   5       14.84       21.52     11.84 o 
  -1   7   5     1059.94     1010.73     33.81 o 
   0   7   5      195.18      214.28     15.65 o 
   1   7   5       48.67       59.08     11.57 o 
   2   7   5        1.65        7.88     11.02 o 
   3   7   5      408.45      429.13     34.89 o 
   4   7   5        3.65      -20.03     15.01 o 
   5   7   5        1.44       -2.38     13.50 o 
   6   7   5        0.53       15.68     20.19 o 
  -6   8   5        0.14      -11.13     14.57 o 
  -5   8   5       10.62       -1.76     16.05 o 
  -4   8   5      188.09      195.07     27.89 o 
  -3   8   5       12.71       20.14     11.54 o 
  -2   8   5       18.04        6.42     12.12 o 
  -1   8   5       62.76       29.94     15.28 o 
   0   8   5       46.66       38.93     12.35 o 
   1   8   5      574.80      555.57     23.17 o 
   2   8   5        5.70       13.55     10.51 o 
   3   8   5        0.53       -5.07     10.91 o 
   4   8   5      104.32      108.43     20.10 o 
   5   8   5        0.81       15.62     17.71 o 
   6   8   5       18.24       13.44     16.26 o 
  -6   9   5        0.04       -7.44     13.92 o 
  -5   9   5        4.46      -10.70     19.55 o 
  -4   9   5       35.35       26.92     18.19 o 
  -3   9   5       86.67       82.24     16.74 o 
  -2   9   5        5.86      -10.22     12.07 o 
  -1   9   5       72.26       88.42     17.55 o 
   0   9   5      171.89      146.04     15.39 o 
   1   9   5       30.78       24.78     12.49 o 
   2   9   5      341.58      327.05     21.63 o 
   3   9   5        0.28       -8.00     13.05 o 
   4   9   5      144.40      155.98     23.33 o 
   5   9   5        0.66        6.80     15.97 o 
   6   9   5        2.23       16.75     20.73 o 
  -6  10   5        2.89      -10.83     22.65 o 
  -5  10   5       10.86        5.42     18.20 o 
  -4  10   5        4.11        7.39     19.30 o 
  -3  10   5       76.91       87.36     23.13 o 
  -2  10   5      198.31      210.32     22.02 o 
  -1  10   5        2.91       -5.10     12.13 o 
   0  10   5       15.61       11.69      8.20 o 
   1  10   5       75.02       91.02     20.85 o 
   2  10   5      396.93      380.81     22.98 o 
   3  10   5      135.60      151.37     21.49 o 
   4  10   5        1.58       10.81     14.63 o 
   5  10   5       32.45       29.01     19.85 o 
   6  10   5        0.00       18.17     23.00 o 
  -6  11   5        0.23      -17.32     20.63 o 
  -5  11   5        3.57      -17.93     20.93 o 
  -4  11   5        7.50      -10.05     17.04 o 
  -3  11   5       13.23       17.41     21.92 o 
  -2  11   5       42.44       50.51     46.47 o 
  -1  11   5       11.08        9.76     16.69 o 
   0  11   5      288.29      267.51     25.32 o 
   1  11   5       95.10       97.58     16.06 o 
   2  11   5       36.13       43.20     14.74 o 
   3  11   5        6.45        8.67     13.68 o 
   4  11   5        2.10        7.38     15.14 o 
   5  11   5        4.00       12.96     15.17 o 
  -5  12   5       10.47       -0.64     39.34 o 
  -4  12   5       99.52       98.40     30.28 o 
  -3  12   5      145.77      119.20     30.12 o 
  -2  12   5       85.80       99.37     27.31 o 
  -1  12   5       64.02       56.04     18.77 o 
   0  12   5       47.56       53.36     20.03 o 
   1  12   5      478.58      490.61     27.82 o 
   2  12   5       13.23       10.97     12.80 o 
   3  12   5       88.59       80.27     18.01 o 
   4  12   5        2.42        4.85     17.70 o 
   5  12   5        0.07        9.59     15.99 o 
  -5  13   5        1.69       43.80     38.20 o 
  -4  13   5       18.94       38.84     16.04 o 
  -3  13   5       70.59       90.55     25.63 o 
  -2  13   5        5.33       32.13     11.35 o 
  -1  13   5        0.96        8.13     22.15 o 
   0  13   5        9.56        4.51     18.65 o 
   1  13   5      202.72      268.15     27.84 o 
   2  13   5      158.52      173.50     19.61 o 
   3  13   5        3.72       33.14     17.30 o 
   4  13   5        0.39       12.92     31.79 o 
   5  13   5       13.32       45.32     26.39 o 
  -4  14   5        1.57       34.34     24.07 o 
  -3  14   5       13.57       44.28     13.06 o 
  -2  14   5       21.81       22.49     18.66 o 
  -1  14   5        0.51        2.51     18.52 o 
   0  14   5        0.61        1.89     17.56 o 
   1  14   5       20.55       -2.96     14.03 o 
   2  14   5       57.00       61.67     15.42 o 
   3  14   5        0.99       -0.54     12.82 o 
   4  14   5        0.79       19.47     18.75 o 
  -4  15   5        4.76       26.64     27.31 o 
  -3  15   5       15.14       -9.79     22.14 o 
  -2  15   5       26.49       37.34     23.54 o 
  -1  15   5        7.90       12.93     20.59 o 
   0  15   5       70.03       76.65     23.82 o 
   1  15   5       23.81       21.12     25.23 o 
   2  15   5       11.28       40.33     29.36 o 
   3  15   5        0.50        1.64     13.38 o 
   4  15   5        0.12        7.67     17.60 o 
  -3  16   5        1.64       -4.16     21.00 o 
  -2  16   5       10.00       24.92     19.27 o 
  -1  16   5      101.39      136.43     30.59 o 
   0  16   5       12.12       45.44     33.38 o 
   1  16   5        0.06       31.95     26.25 o 
   2  16   5        0.13       -0.51     17.55 o 
   3  16   5       26.31       22.24     15.92 o 
  -2  17   5        2.72       39.57     22.53 o 
  -1  17   5        0.85       11.47     20.20 o 
   0  17   5       26.11       92.63     25.81 o 
   1  17   5       15.06       56.48     33.97 o 
   2  17   5       14.05       55.36     27.85 o 
   0  18   5        9.71       67.54     35.48 o 
  -6   0   6       14.62       87.56     23.65 o 
  -4   0   6        7.21      -11.07     15.26 o 
  -2   0   6       14.61       17.22     10.19 o 
   0   0   6      150.99      132.98     12.27 o 
   2   0   6      302.43      270.77     17.86 o 
   4   0   6      528.18      480.66     49.57 o 
   6   0   6        6.00       15.10     24.83 o 
  -6   1   6        8.42       59.61     18.37 o 
  -5   1   6       72.43       57.86     21.64 o 
  -4   1   6      129.67       91.83     18.10 o 
  -3   1   6      104.71       81.32     15.82 o 
  -2   1   6       23.16       12.85      8.32 o 
  -1   1   6      737.81      804.08     21.68 o 
   0   1   6       10.34        0.54      8.00 o 
   1   1   6      194.70      252.52     13.21 o 
   2   1   6      914.97      804.41     76.90 o 
   3   1   6      133.45      114.79     13.76 o 
   4   1   6      136.53      138.22     17.76 o 
   5   1   6        3.44        2.36     20.32 o 
   6   1   6       13.86       23.65     26.34 o 
   7   1   6        1.27       44.45     27.68 o 
  -7   2   6        0.62      129.16     60.22 o 
  -6   2   6        6.62       26.54     18.12 o 
  -5   2   6       15.83       17.62     18.43 o 
  -4   2   6        3.47        4.87     13.58 o 
  -3   2   6      170.31      178.39     17.73 o 
  -2   2   6       76.83       60.42      9.90 o 
  -1   2   6      281.89      271.17      9.10 o 
   0   2   6      674.83      696.46     18.56 o 
   1   2   6     1178.66     1271.08     46.32 o 
   2   2   6       54.40       45.09      7.37 o 
   3   2   6       49.18       47.75      7.49 o 
   4   2   6        5.29       -6.16     14.26 o 
   5   2   6      240.84      252.50     26.99 o 
   6   2   6        0.73       49.44     23.13 o 
   7   2   6        8.23       63.16     23.59 o 
  -7   3   6        2.25       30.40     25.67 o 
  -6   3   6       39.25       58.72     16.13 o 
  -5   3   6       28.61       36.96     14.79 o 
  -4   3   6      175.26      113.77     18.46 o 
  -3   3   6      107.11       99.16      8.96 o 
  -2   3   6       90.83       66.53     12.66 o 
  -1   3   6       31.37       26.56      6.56 o 
   0   3   6      328.43      306.67     14.76 o 
   1   3   6      644.03      658.07     28.43 o 
   2   3   6      102.85       98.53      9.08 o 
   3   3   6       31.35       21.63      6.67 o 
   4   3   6        3.05       -3.97     11.08 o 
   5   3   6       21.31       23.17     17.67 o 
   6   3   6        0.72       25.50     20.49 o 
   7   3   6       16.58       60.79     29.07 o 
  -7   4   6        4.03       26.83     17.68 o 
  -6   4   6       29.38       43.45     17.05 o 
  -5   4   6       76.65       75.58     18.28 o 
  -4   4   6      194.29      191.99     25.91 o 
  -3   4   6      131.90      140.10     10.99 o 
  -2   4   6      974.69      996.78     33.39 o 
  -1   4   6      311.81      327.13     19.56 o 
   0   4   6     1049.68     1065.76     28.32 o 
   1   4   6       30.84       28.77      7.15 o 
   2   4   6      544.69      480.82     23.85 o 
   3   4   6        0.86        2.11      7.19 o 
   4   4   6        4.19       -2.56     12.98 o 
   5   4   6       74.13       63.26     20.29 o 
   6   4   6       18.42       65.17     24.24 o 
   7   4   6        2.73       34.82     24.76 o 
  -7   5   6        9.62       40.05     18.96 o 
  -6   5   6        4.80       11.43     15.83 o 
  -5   5   6       43.35       42.28     18.79 o 
  -4   5   6        0.00        1.27      8.14 o 
  -3   5   6       56.67       33.75     11.70 o 
  -2   5   6       12.39        9.73     10.45 o 
  -1   5   6      563.15      556.44     24.31 o 
   0   5   6       12.50        6.87      6.85 o 
   1   5   6       57.63       56.03      7.60 o 
   2   5   6      353.38      357.68     15.99 o 
   3   5   6       34.26       17.00      9.70 o 
   4   5   6      230.60      204.86     21.63 o 
   5   5   6       30.12       26.25     17.47 o 
   6   5   6       18.35       36.14     26.39 o 
  -7   6   6       14.18       46.51     20.84 o 
  -6   6   6       20.40       30.35     17.44 o 
  -5   6   6       33.32       44.66     20.68 o 
  -4   6   6      302.41      299.90     23.63 o 
  -3   6   6       64.60       53.29     12.66 o 
  -2   6   6      102.65      102.34     15.99 o 
  -1   6   6       92.03       76.39     18.12 o 
   0   6   6      514.16      467.18     19.89 o 
   1   6   6      523.11      519.04     20.59 o 
   2   6   6       33.11       33.90     11.14 o 
   3   6   6      190.77      177.36     19.89 o 
   4   6   6      193.70      181.23     22.01 o 
   5   6   6        0.33       13.08     16.84 o 
   6   6   6        0.99       34.88     35.39 o 
  -6   7   6       27.85       33.56     19.99 o 
  -5   7   6       41.82       31.36     20.43 o 
  -4   7   6       15.30       13.45     11.89 o 
  -3   7   6       51.78       37.90     11.58 o 
  -2   7   6        4.72       -4.08     11.43 o 
  -1   7   6      245.36      257.84     26.10 o 
   0   7   6      108.39      127.25     14.20 o 
   1   7   6     1029.01      991.69     35.94 o 
   2   7   6      132.66      143.10     14.74 o 
   3   7   6       39.86       41.18     14.89 o 
   4   7   6       26.51       23.32     16.31 o 
   5   7   6        0.60        6.69     17.45 o 
   6   7   6        1.10       23.20     21.72 o 
  -6   8   6        1.08       -4.29     13.47 o 
  -5   8   6       42.13       15.18     21.40 o 
  -4   8   6      450.99      438.78     69.56 o 
  -3   8   6      104.69       95.17     16.11 o 
  -2   8   6       55.78       76.51     17.41 o 
  -1   8   6        9.19       19.26     14.75 o 
   0   8   6       84.36       70.98     12.94 o 
   1   8   6        0.23        2.87      9.98 o 
   2   8   6        4.97       -5.38      9.86 o 
   3   8   6       17.84       19.48     14.54 o 
   4   8   6      208.90      227.65     25.23 o 
   5   8   6       21.43       28.24     17.78 o 
   6   8   6       18.13       13.53     26.49 o 
  -6   9   6       14.31       18.41     18.09 o 
  -5   9   6        2.74      -13.82     14.46 o 
  -4   9   6       94.92      105.65     25.64 o 
  -3   9   6       42.86       37.84     14.26 o 
  -2   9   6      259.60      261.56     27.45 o 
  -1   9   6     1065.24     1100.00    104.36 o 
   0   9   6      177.10      176.27     17.22 o 
   1   9   6       30.99       21.74     12.82 o 
   2   9   6       59.19       58.88     14.12 o 
   3   9   6      395.37      376.71     28.95 o 
   4   9   6      138.54      125.04     21.93 o 
   5   9   6        3.05        4.32     16.85 o 
   6   9   6        1.49        1.78     26.27 o 
  -6  10   6        4.21       -1.35     18.37 o 
  -5  10   6       15.06      -10.10     18.96 o 
  -4  10   6       14.53       -1.12     17.73 o 
  -3  10   6       50.15       62.24     24.37 o 
  -2  10   6       31.58       25.99     16.65 o 
  -1  10   6       21.74       26.94     16.58 o 
   0  10   6       32.10       25.08     16.73 o 
   1  10   6        2.57        1.09     11.74 o 
   2  10   6        0.74       10.75     13.68 o 
   3  10   6      117.73      129.09     22.54 o 
   4  10   6        3.10       15.98     16.15 o 
   5  10   6        4.97        4.08     19.18 o 
  -5  11   6        3.50      -13.06     22.65 o 
  -4  11   6        3.73       -5.31     17.36 o 
  -3  11   6       62.49       73.65     28.59 o 
  -2  11   6      104.10      100.77     21.46 o 
  -1  11   6       92.60       83.59     19.06 o 
   0  11   6      248.92      250.41     24.60 o 
   1  11   6       42.19       30.48     13.87 o 
   2  11   6      673.03      722.29     39.78 o 
   3  11   6        4.60      -10.82     11.48 o 
   4  11   6        0.69        4.79     20.54 o 
   5  11   6        1.91       14.88     17.21 o 
  -5  12   6        5.25       20.79     19.69 o 
  -4  12   6       17.92       -0.69     27.51 o 
  -3  12   6       18.35        9.69     27.59 o 
  -2  12   6        7.29       -6.39     21.08 o 
  -1  12   6       16.73       -3.20     16.29 o 
   0  12   6      102.90      127.65     22.87 o 
   1  12   6       22.76       17.24     15.33 o 
   2  12   6      210.97      213.50     26.10 o 
   3  12   6      119.55      104.81     18.82 o 
   4  12   6        1.27        5.21     19.08 o 
   5  12   6        1.09        4.90     21.62 o 
  -5  13   6        0.00      -28.45     23.07 o 
  -4  13   6        3.16       12.34     35.98 o 
  -3  13   6        5.27       14.22     22.54 o 
  -2  13   6      144.51      157.41     32.64 o 
  -1  13   6      142.50      132.50     26.94 o 
   0  13   6        6.66       14.47     17.26 o 
   1  13   6       19.55       23.73     16.09 o 
   2  13   6        9.38        8.17     16.10 o 
   3  13   6       92.53      113.58     36.85 o 
   4  13   6        5.37        3.79     14.98 o 
  -4  14   6        2.69       47.79     17.44 o 
  -3  14   6        5.05       46.07     30.94 o 
  -2  14   6       65.04       90.09     29.51 o 
  -1  14   6        0.84       21.22     21.06 o 
   0  14   6        0.07       -1.18     16.68 o 
   1  14   6       62.64       81.30     21.48 o 
   2  14   6       87.28       68.37     19.99 o 
   3  14   6        1.73       11.06     14.40 o 
   4  14   6        0.15       -1.54     14.17 o 
  -4  15   6        1.99       47.56     39.99 o 
  -3  15   6       58.00       85.53     27.01 o 
  -2  15   6       66.20       81.66     24.86 o 
  -1  15   6       16.19       28.23     22.73 o 
   0  15   6        4.73       37.54     23.25 o 
   1  15   6       16.73       37.29     22.31 o 
   2  15   6        0.00       -0.64     29.49 o 
   3  15   6        2.73       12.53     17.45 o 
  -3  16   6        0.00       14.02     23.47 o 
  -2  16   6        1.76        0.34     20.48 o 
  -1  16   6       24.28       67.58     27.10 o 
   0  16   6        0.13       43.53     23.18 o 
   1  16   6        0.70       45.45     19.72 o 
   2  16   6       22.56        6.60     42.27 o 
   3  16   6        0.47       -5.41     18.95 o 
  -2  17   6        6.10       46.81     27.73 o 
  -1  17   6        5.80       26.33     25.00 o 
   0  17   6        1.64       71.67     26.58 o 
   1  17   6       16.52       17.11     20.47 o 
   2  17   6        0.19       15.77     21.97 o 
  -7   0   7       38.50      141.07     26.84 o 
  -5   0   7       69.27       97.29     28.18 o 
  -3   0   7      178.54      180.87     20.54 o 
  -1   0   7     3798.59     3902.37     91.59 o 
   1   0   7      656.75      679.88     21.47 o 
   3   0   7        0.04        0.28     10.32 o 
   5   0   7       51.00       72.47     35.06 o 
  -6   1   7        8.75       55.46     15.64 o 
  -5   1   7      198.15      176.22     39.92 o 
  -4   1   7       65.15       38.45     15.74 o 
  -3   1   7      364.09      316.73     21.35 o 
  -2   1   7       13.65        8.17      9.07 o 
  -1   1   7      333.72      320.72     10.81 o 
   0   1   7     2350.20     2667.82     59.08 o 
   1   1   7     3334.17     3505.58     46.00 o 
   2   1   7       89.51       90.23     10.92 o 
   3   1   7      133.75      124.73     12.11 o 
   4   1   7      221.17      211.34     40.69 o 
   5   1   7      141.80      218.23     36.07 o 
   6   1   7       20.01       23.82     36.07 o 
   7   1   7        1.11       16.27     29.36 o 
  -6   2   7       46.89       45.25     15.72 o 
  -5   2   7       81.53       88.62     22.71 o 
  -4   2   7      225.13      181.30     23.71 o 
  -3   2   7      403.18      430.84     25.58 o 
  -2   2   7     1348.41     1350.13     32.37 o 
  -1   2   7        0.74        1.84      5.49 o 
   0   2   7       81.90       82.00     10.19 o 
   1   2   7       84.61       83.90     11.89 o 
   2   2   7      264.46      290.19     15.30 o 
   3   2   7      233.46      197.14     18.61 o 
   4   2   7      402.80      492.75     24.92 o 
   5   2   7       17.79       24.17     19.12 o 
   6   2   7       15.58       62.79     27.10 o 
   7   2   7        0.10       89.88     30.27 o 
  -7   3   7        0.89       36.97     28.77 o 
  -6   3   7       18.98       44.36     17.39 o 
  -5   3   7       82.45       73.65     20.48 o 
  -4   3   7       19.25       -4.06     11.15 o 
  -3   3   7        2.56       -7.47     11.15 o 
  -2   3   7      219.80      169.92     16.04 o 
  -1   3   7       54.92       60.07      8.21 o 
   0   3   7       13.25       22.48      8.76 o 
   1   3   7     2657.20     2748.80     68.58 o 
   2   3   7      412.99      383.02     17.18 o 
   3   3   7       49.13       34.35     11.52 o 
   4   3   7       25.41       22.42     14.41 o 
   5   3   7        0.73       13.68     17.97 o 
   6   3   7       15.10       40.94     33.13 o 
  -7   4   7       12.53       50.60     29.52 o 
  -6   4   7       21.53       35.23     17.57 o 
  -5   4   7      306.22      325.07     34.62 o 
  -4   4   7      109.06      116.68     17.20 o 
  -3   4   7      346.30      343.00     22.21 o 
  -2   4   7      231.15      259.58     19.37 o 
  -1   4   7       11.52       12.89      6.87 o 
   0   4   7        0.23        6.25      6.97 o 
   1   4   7      933.54      960.55     19.30 o 
   2   4   7      464.69      497.51     14.47 o 
   3   4   7       35.57       37.73     10.20 o 
   4   4   7        0.01       -0.19     14.26 o 
   5   4   7      210.57      297.75     40.26 o 
   6   4   7       26.23       71.24     29.95 o 
  -7   5   7        0.72        8.39     17.07 o 
  -6   5   7        1.38        7.37     15.49 o 
  -5   5   7       27.63       38.59     24.32 o 
  -4   5   7        0.07       11.46     11.25 o 
  -3   5   7       12.83       -4.12     10.36 o 
  -2   5   7      305.04      290.04     22.74 o 
  -1   5   7      103.80      114.32     13.11 o 
   0   5   7       30.57       48.49      9.44 o 
   1   5   7      522.69      530.09     18.01 o 
   2   5   7      163.96      160.07     10.84 o 
   3   5   7       30.21       25.93     12.49 o 
   4   5   7       77.85       78.77     17.62 o 
   5   5   7       16.88       11.59     17.85 o 
   6   5   7       35.07       37.96     26.00 o 
  -6   6   7       28.71       32.20     16.46 o 
  -5   6   7        0.06      -16.99     16.07 o 
  -4   6   7      122.52      105.56     16.38 o 
  -3   6   7       12.54        2.46      9.61 o 
  -2   6   7       33.44       27.80     12.00 o 
  -1   6   7     1221.07     1343.77     39.40 o 
   0   6   7      256.29      256.74     17.01 o 
   1   6   7       39.69       43.47      8.40 o 
   2   6   7     1193.02     1234.24     30.66 o 
   3   6   7       13.01       29.78     13.97 o 
   4   6   7      225.27      220.11     24.99 o 
   5   6   7        6.78       10.68     30.61 o 
   6   6   7        4.69        7.97     25.75 o 
  -6   7   7        3.37       11.36     17.61 o 
  -5   7   7       34.94       28.25     17.61 o 
  -4   7   7      499.30      444.58     42.64 o 
  -3   7   7       21.09       10.50     10.85 o 
  -2   7   7       26.15       38.08     13.51 o 
  -1   7   7      500.46      492.99     27.17 o 
   0   7   7     1851.68     1744.48     81.30 o 
   1   7   7      247.71      251.89     17.35 o 
   2   7   7       65.73       60.72     13.12 o 
   3   7   7      261.15      229.55     24.37 o 
   4   7   7       19.43       24.63     16.72 o 
   5   7   7        2.60       24.34     19.22 o 
   6   7   7        0.53       17.00     22.13 o 
  -6   8   7        0.16        1.46     19.87 o 
  -5   8   7        3.82        6.14     16.86 o 
  -4   8   7      205.44      179.53     20.01 o 
  -3   8   7        0.56        4.92     11.49 o 
  -2   8   7        4.01        5.07     13.80 o 
  -1   8   7        5.40       13.23     14.71 o 
   0   8   7      154.71      112.90     15.76 o 
   1   8   7      183.35      163.70     16.53 o 
   2   8   7      101.89      109.20     15.33 o 
   3   8   7       71.87       73.57     17.91 o 
   4   8   7       71.76       67.74     17.48 o 
   5   8   7       10.38        4.94     19.43 o 
   6   8   7        0.08       33.37     29.78 o 
  -6   9   7        4.20        2.03     15.98 o 
  -5   9   7       11.34       -6.83     17.98 o 
  -4   9   7        4.35       28.11     23.86 o 
  -3   9   7       59.00       41.69     14.41 o 
  -2   9   7       60.59       60.59     17.31 o 
  -1   9   7      149.74      149.20     20.87 o 
   0   9   7        8.05       -3.79     12.23 o 
   1   9   7       37.95       32.71     13.83 o 
   2   9   7      223.03      225.30     18.62 o 
   3   9   7      155.59      157.44     23.77 o 
   4   9   7       56.87       58.54     32.90 o 
   5   9   7        8.72       27.50     18.38 o 
   6   9   7        1.35       32.87     33.13 o 
  -6  10   7        3.81       -0.90     20.40 o 
  -5  10   7        2.09       -9.42     16.31 o 
  -4  10   7       20.81       23.27     21.25 o 
  -3  10   7      255.75      256.38     39.44 o 
  -2  10   7        0.73      -12.68     16.36 o 
  -1  10   7      160.85      139.49     22.14 o 
   0  10   7      186.98      208.28     19.65 o 
   1  10   7      211.72      220.26     20.21 o 
   2  10   7      158.67      150.54     22.13 o 
   3  10   7       20.60       28.75     17.09 o 
   4  10   7        0.12       13.38     16.92 o 
   5  10   7        1.38        6.05     17.44 o 
  -5  11   7        3.94        8.93     18.09 o 
  -4  11   7        0.86      -14.26     22.68 o 
  -3  11   7      400.96      455.87     44.92 o 
  -2  11   7       58.25       69.39     21.02 o 
  -1  11   7      174.06      160.08     22.42 o 
   0  11   7       14.40       -2.42     16.45 o 
   1  11   7        3.46       14.04     13.15 o 
   2  11   7        0.41        9.26     16.29 o 
   3  11   7        8.76        0.90     15.10 o 
   4  11   7        6.47       -4.42     15.68 o 
   5  11   7        0.04      -19.96     22.42 o 
  -5  12   7        0.52      -22.87     19.30 o 
  -4  12   7        6.95      -18.21     20.72 o 
  -3  12   7        6.61       -0.69     25.06 o 
  -2  12   7       12.46       17.66     22.60 o 
  -1  12   7        0.24      -19.99     16.54 o 
   0  12   7       11.96       11.04     16.71 o 
   1  12   7       28.04       36.95     16.54 o 
   2  12   7        9.51       15.74     17.03 o 
   3  12   7       33.69       39.84     19.12 o 
   4  12   7        0.02       30.51     17.66 o 
   5  12   7        2.38        2.46     22.29 o 
  -5  13   7        5.41       -8.88     18.43 o 
  -4  13   7        8.72       -3.93     27.03 o 
  -3  13   7       16.68       21.12     22.95 o 
  -2  13   7       23.47       41.20     28.01 o 
  -1  13   7       22.93       12.32     17.07 o 
   0  13   7       57.92       68.16     18.25 o 
   1  13   7      166.19      197.96     21.19 o 
   2  13   7       44.94       56.17     20.40 o 
   3  13   7        0.27       15.84     15.91 o 
   4  13   7        1.69        1.87     19.14 o 
  -4  14   7        3.65        6.23     25.33 o 
  -3  14   7       19.70       -3.55     25.75 o 
  -2  14   7       27.97       66.66     29.05 o 
  -1  14   7       16.54       16.87     24.49 o 
   0  14   7        6.13       16.80     19.31 o 
   1  14   7       20.56       49.11     22.27 o 
   2  14   7        4.05       13.08     15.28 o 
   3  14   7       17.99       11.85     15.12 o 
   4  14   7        3.79       14.03     17.65 o 
  -4  15   7        2.19      -15.06     33.47 o 
  -3  15   7        8.44        0.60     19.26 o 
  -2  15   7       43.12       16.39     63.74 o 
  -1  15   7        2.68       40.24     26.76 o 
   0  15   7       92.44      117.06     28.37 o 
   1  15   7        3.21       18.08     62.65 o 
   2  15   7       37.28       48.25     28.56 o 
   3  15   7        6.13        7.12     15.32 o 
  -3  16   7        3.18        5.29     27.43 o 
  -2  16   7        7.88        9.02     30.11 o 
  -1  16   7        0.71        9.16     23.88 o 
   0  16   7        2.62       44.19     23.40 o 
   1  16   7       17.81       92.60     48.98 o 
   2  16   7        0.28       -4.10     39.00 o 
  -2  17   7        2.73       -3.06     26.51 o 
  -1  17   7        0.92       44.43     26.16 o 
   0  17   7      104.29      145.12     51.41 o 
   1  17   7        0.83       15.43     19.46 o 
  -6   0   8      867.67      794.11     65.92 o 
  -4   0   8       16.50      -23.15     22.98 o 
  -2   0   8    11366.45    12136.68    225.45 o 
   0   0   8        4.75        0.71      8.61 o 
   2   0   8     3879.21     4320.50     98.55 o 
   4   0   8      117.18      114.91     35.90 o 
  -7   1   8        9.73      148.22     47.22 o 
  -6   1   8        1.01       53.62     28.68 o 
  -5   1   8      211.36      159.86     32.54 o 
  -4   1   8      211.26      157.73     29.02 o 
  -3   1   8       12.56       10.18      8.65 o 
  -2   1   8      851.59      908.61     28.69 o 
  -1   1   8      109.69      117.92      8.42 o 
   0   1   8       24.76       27.32      7.33 o 
   1   1   8      385.67      392.79     12.64 o 
   2   1   8      389.17      399.88     16.61 o 
   3   1   8       45.14       36.76     10.87 o 
   4   1   8        8.44        1.08     17.09 o 
   5   1   8       12.01       44.65     24.79 o 
   6   1   8       91.80       93.10     43.78 o 
  -6   2   8      231.69      229.79     34.56 o 
  -5   2   8      460.27      426.14     51.67 o 
  -4   2   8      243.47      208.96     28.68 o 
  -3   2   8      429.53      390.84     24.70 o 
  -2   2   8      471.16      523.01     38.79 o 
  -1   2   8        9.04        3.56      5.81 o 
   0   2   8      340.81      324.65     14.86 o 
   1   2   8     2345.78     2555.57     37.86 o 
   2   2   8     1142.33     1227.18     28.70 o 
   3   2   8       14.25       11.46     10.83 o 
   4   2   8      463.61      505.62     31.73 o 
   5   2   8      284.24      295.81     35.80 o 
   6   2   8      103.20      202.09     35.93 o 
  -7   3   8        6.14       62.40     27.01 o 
  -6   3   8       13.65       11.81     15.08 o 
  -5   3   8      748.29      738.08     71.21 o 
  -4   3   8       52.80       38.51     13.89 o 
  -3   3   8      133.65      109.31     14.37 o 
  -2   3   8       28.21       25.61      9.40 o 
  -1   3   8     2169.54     2326.57     34.78 o 
   0   3   8       74.72       69.17      8.82 o 
   1   3   8     1337.46     1445.60     24.23 o 
   2   3   8      100.74      101.43     12.50 o 
   3   3   8       69.79       76.42     13.18 o 
   4   3   8      392.24      442.17     47.53 o 
   5   3   8       18.72       15.79     21.30 o 
   6   3   8        0.40       42.22     27.33 o 
  -7   4   8       38.81       89.11     24.99 o 
  -6   4   8        0.79       -5.10     17.72 o 
  -5   4   8      228.75      201.35     27.96 o 
  -4   4   8      161.04      145.87     18.36 o 
  -3   4   8      519.35      582.30     39.25 o 
  -2   4   8        1.25      -11.82      7.88 o 
  -1   4   8      184.41      211.68     13.87 o 
   0   4   8      179.39      184.30     11.82 o 
   1   4   8     1436.77     1600.11     25.50 o 
   2   4   8       16.19       29.27     10.31 o 
   3   4   8      246.92      212.61     17.99 o 
   4   4   8        0.10       10.57     16.06 o 
   5   4   8      273.18      326.52     41.51 o 
   6   4   8       17.19       22.16     24.26 o 
  -7   5   8        0.01       13.14     17.88 o 
  -6   5   8       13.90       29.47     19.54 o 
  -5   5   8        4.19       -3.96     13.18 o 
  -4   5   8      490.30      428.50     28.86 o 
  -3   5   8      122.46      103.23     21.17 o 
  -2   5   8       28.46       15.02     11.22 o 
  -1   5   8      393.93      406.51     16.97 o 
   0   5   8     3929.75     4272.21     96.31 o 
   1   5   8     1204.31     1310.57     24.81 o 
   2   5   8        0.22       14.52     11.04 o 
   3   5   8       83.38       64.73     15.58 o 
   4   5   8      550.47      517.14     56.35 o 
   5   5   8       19.56       11.97     24.74 o 
   6   5   8        1.52       26.50     24.26 o 
  -6   6   8        6.28       -9.17     15.08 o 
  -5   6   8       65.92       83.74     23.71 o 
  -4   6   8      222.76      203.49     26.96 o 
  -3   6   8       74.69       43.42     13.70 o 
  -2   6   8        1.38        0.35      9.78 o 
  -1   6   8        0.05        2.24      9.60 o 
   0   6   8      227.91      233.84     14.05 o 
   1   6   8      170.63      187.63     14.41 o 
   2   6   8      143.61      156.28     20.54 o 
   3   6   8      881.17      880.88     38.72 o 
   4   6   8       67.33       38.77     17.56 o 
   5   6   8        3.69       19.17     19.45 o 
   6   6   8        0.58       11.24     27.03 o 
  -6   7   8        0.06        8.04     20.10 o 
  -5   7   8        3.35        9.28     19.21 o 
  -4   7   8        6.22        6.02     12.54 o 
  -3   7   8       49.01       47.85     15.63 o 
  -2   7   8        9.51       17.03     13.21 o 
  -1   7   8        3.81        5.74     13.49 o 
   0   7   8      396.62      428.15     21.90 o 
   1   7   8       46.72       59.61     12.07 o 
   2   7   8        7.25        1.97     12.06 o 
   3   7   8      647.11      617.17     40.13 o 
   4   7   8        4.36        0.80     14.23 o 
   5   7   8        5.92        1.57     32.96 o 
   6   7   8        0.09        9.35     23.06 o 
  -6   8   8        5.69        2.09     17.40 o 
  -5   8   8        1.77      -16.14     12.82 o 
  -4   8   8        8.85       16.69     11.91 o 
  -3   8   8      735.31      744.44     49.63 o 
  -2   8   8       30.15       24.02     14.58 o 
  -1   8   8      337.18      336.61     30.95 o 
   0   8   8      452.12      461.27     24.18 o 
   1   8   8       74.27       79.70     13.73 o 
   2   8   8       14.09        6.54     15.37 o 
   3   8   8      593.04      625.78     36.23 o 
   4   8   8       23.54       30.40     15.99 o 
   5   8   8       23.44       29.04     24.19 o 
   6   8   8        8.17      -14.12     23.21 o 
  -6   9   8        3.87        1.10     18.87 o 
  -5   9   8        6.86       -4.27     18.65 o 
  -4   9   8       36.24       38.55     25.10 o 
  -3   9   8       26.23       16.58     14.72 o 
  -2   9   8      381.48      399.13     30.69 o 
  -1   9   8      158.00      171.09     21.60 o 
   0   9   8        0.03       -8.47     10.90 o 
   1   9   8       11.86        9.93     12.77 o 
   2   9   8      249.57      246.94     24.36 o 
   3   9   8       47.63       23.08     14.18 o 
   4   9   8       23.70       14.84     17.51 o 
   5   9   8        7.83        6.44     20.63 o 
  -6  10   8       18.12       11.73     22.65 o 
  -5  10   8       11.81       14.00     24.81 o 
  -4  10   8       27.03       34.05     22.32 o 
  -3  10   8      172.64      152.02     21.00 o 
  -2  10   8        5.22       35.87     20.56 o 
  -1  10   8        3.20       10.51     16.57 o 
   0  10   8        0.70        6.79     13.08 o 
   1  10   8       26.03       22.34     13.52 o 
   2  10   8     1051.00     1047.07    124.31 o 
   3  10   8       56.18       66.93     19.36 o 
   4  10   8        1.63       12.03     14.83 o 
   5  10   8        1.21       22.82     19.63 o 
  -5  11   8        1.68      -20.22     18.84 o 
  -4  11   8        0.31       -0.17     20.55 o 
  -3  11   8       41.86       46.64     25.77 o 
  -2  11   8      291.06      303.43     29.49 o 
  -1  11   8      151.50      134.99     23.01 o 
   0  11   8        0.80       -3.30     14.14 o 
   1  11   8       20.93       20.06     13.50 o 
   2  11   8      160.40      146.26     22.18 o 
   3  11   8       24.05       38.26     16.77 o 
   4  11   8        0.01        5.49     23.84 o 
   5  11   8        8.02        5.98     20.68 o 
  -5  12   8        2.29       -0.20     25.47 o 
  -4  12   8        4.69       13.25     22.06 o 
  -3  12   8        6.16        0.25     19.50 o 
  -2  12   8        0.75        0.17     18.61 o 
  -1  12   8       37.66       38.65     21.10 o 
   0  12   8        5.20       19.56     17.58 o 
   1  12   8       43.04       54.30     15.57 o 
   2  12   8       49.84       42.17     18.17 o 
   3  12   8        0.54       17.78     31.20 o 
   4  12   8        0.33       -0.56     15.43 o 
   5  12   8        8.30        7.62     30.07 o 
  -4  13   8        0.20      -29.47     22.78 o 
  -3  13   8        9.42       -3.82     20.69 o 
  -2  13   8       80.22       82.76     38.08 o 
  -1  13   8        0.56       20.87     16.97 o 
   0  13   8       45.11       70.49     19.31 o 
   1  13   8      224.73      230.84     27.79 o 
   2  13   8        0.10       -8.51     16.95 o 
   3  13   8        4.70        0.29     13.44 o 
   4  13   8        3.81        1.98     27.79 o 
  -4  14   8        7.31       -8.49     29.06 o 
  -3  14   8       14.28       12.78     22.14 o 
  -2  14   8        3.72        9.92     24.13 o 
  -1  14   8       40.21      138.35     75.32 o 
   0  14   8        0.95        3.64     21.28 o 
   1  14   8        0.43       42.62     40.09 o 
   2  14   8        1.70       -3.61     14.54 o 
   3  14   8       16.07       30.62     19.15 o 
   4  14   8        0.62       14.98     18.59 o 
  -3  15   8        5.25       -2.63     27.20 o 
  -2  15   8       20.28       26.50     22.00 o 
  -1  15   8       30.45       29.10     23.85 o 
   0  15   8        0.99       55.09     24.41 o 
   1  15   8       20.97       37.91     27.01 o 
   2  15   8       17.39       37.07     16.21 o 
   3  15   8        0.22        8.70     15.50 o 
  -3  16   8        0.44       -1.30     44.45 o 
  -2  16   8        0.59       42.92     42.10 o 
  -1  16   8       44.46      134.34     32.44 o 
   0  16   8        0.74       75.96     25.64 o 
   1  16   8       12.56       79.51     38.75 o 
   2  16   8        6.38       -2.68     34.81 o 
  -1  17   8       22.94       74.62     26.25 o 
   0  17   8        4.62       38.58     33.55 o 
   1  17   8        0.66      143.09     53.01 o 
  -7   0   9        7.35       82.03     23.99 o 
  -5   0   9      452.83      451.24     55.52 o 
  -3   0   9      138.50      158.93     23.48 o 
  -1   0   9      446.57      433.13     19.77 o 
   1   0   9     3943.04     4379.91     51.98 o 
   3   0   9       36.07       42.10     28.52 o 
   5   0   9     1169.70     1621.60    104.00 o 
  -6   1   9        5.21       45.84     15.94 o 
  -5   1   9      193.86      173.24     24.45 o 
  -4   1   9        0.34       -8.18     12.62 o 
  -3   1   9       94.50       80.91     13.20 o 
  -2   1   9      587.28      676.74     27.07 o 
  -1   1   9      976.86     1119.69     21.16 o 
   0   1   9      114.33      109.04      8.77 o 
   1   1   9      573.90      619.87     20.42 o 
   2   1   9      451.66      530.71     27.28 o 
   3   1   9       64.68       87.39     50.16 o 
   4   1   9       17.16       12.83     22.11 o 
   5   1   9      768.17      994.25     58.69 o 
   6   1   9       28.52       87.83     31.12 o 
  -6   2   9      109.69      126.90     50.32 o 
  -5   2   9      446.04      399.41     41.18 o 
  -4   2   9       89.65       71.72     15.30 o 
  -3   2   9      236.62      211.02     18.41 o 
  -2   2   9      396.87      440.07     23.66 o 
  -1   2   9     2985.67     3347.06     61.15 o 
   0   2   9      224.49      275.94     16.58 o 
   1   2   9      319.83      329.19     17.34 o 
   2   2   9      397.76      385.82     18.21 o 
   3   2   9      466.11      488.82     22.59 o 
   4   2   9      511.00      547.20     33.25 o 
   5   2   9       30.69       45.32     20.83 o 
   6   2   9       14.19       54.10     36.65 o 
  -7   3   9       10.40      142.13     79.26 o 
  -6   3   9        3.82       16.06     18.31 o 
  -5   3   9       63.17       86.43     22.49 o 
  -4   3   9      473.75      390.34     26.98 o 
  -3   3   9      384.50      392.11     25.05 o 
  -2   3   9      186.98      154.53     13.55 o 
  -1   3   9       22.19       29.06      9.22 o 
   0   3   9      254.72      236.31     12.65 o 
   1   3   9     1317.56     1455.57     22.28 o 
   2   3   9     1226.62     1258.02     42.03 o 
   3   3   9        0.15        6.17     10.86 o 
   4   3   9        0.47       15.44     22.14 o 
   5   3   9       29.38       15.01     23.06 o 
   6   3   9       46.10       60.41     27.47 o 
  -7   4   9       30.16       77.83     28.85 o 
  -6   4   9        4.06       18.27     16.62 o 
  -5   4   9       72.92       94.40     22.59 o 
  -4   4   9      375.17      346.21     27.33 o 
  -3   4   9       34.09       11.22     10.78 o 
  -2   4   9      252.57      259.64     22.93 o 
  -1   4   9     1716.75     1918.26     34.45 o 
   0   4   9     3356.68     3422.69     42.88 o 
   1   4   9       80.84       87.73     10.17 o 
   2   4   9       18.19       13.44     11.33 o 
   3   4   9      668.83      687.74     33.56 o 
   4   4   9     1479.33     1777.73     77.91 o 
   5   4   9        9.61       46.23     25.68 o 
   6   4   9        6.72        3.30     28.60 o 
  -6   5   9       35.90       39.02     16.20 o 
  -5   5   9       19.40       20.46     17.11 o 
  -4   5   9      706.90      776.01     63.65 o 
  -3   5   9      265.46      267.01     23.02 o 
  -2   5   9        4.44       10.83     11.34 o 
  -1   5   9      513.69      549.91     19.62 o 
   0   5   9     1190.81     1283.87     30.88 o 
   1   5   9      204.58      191.50     16.67 o 
   2   5   9      154.77      188.81     19.37 o 
   3   5   9       81.57       59.95     16.62 o 
   4   5   9      481.90      507.39     46.72 o 
   5   5   9        6.22       20.82     19.71 o 
   6   5   9        5.98        5.91     23.20 o 
  -6   6   9        0.97       13.46     18.43 o 
  -5   6   9       78.71      100.96     22.71 o 
  -4   6   9     1342.51     1276.08     52.36 o 
  -3   6   9      295.66      258.90     23.13 o 
  -2   6   9       37.49       44.68     16.28 o 
  -1   6   9       87.49       76.73     13.06 o 
   0   6   9       23.21       11.88      8.31 o 
   1   6   9      443.79      475.96     17.25 o 
   2   6   9      371.35      365.33     35.00 o 
   3   6   9       77.89       77.28     17.57 o 
   4   6   9      201.38      251.56     27.58 o 
   5   6   9        0.10        3.79     27.00 o 
   6   6   9       61.77       75.10     35.98 o 
  -6   7   9        8.48       -4.17     17.10 o 
  -5   7   9        2.93        0.65     18.62 o 
  -4   7   9       21.51       25.14     12.72 o 
  -3   7   9     1057.95      951.15    111.97 o 
  -2   7   9       15.96        3.85     14.18 o 
  -1   7   9      970.41      985.83     33.12 o 
   0   7   9       21.44       34.54     12.96 o 
   1   7   9       27.37       17.32     11.56 o 
   2   7   9       61.49       69.38     20.28 o 
   3   7   9      633.83      637.84     35.54 o 
   4   7   9      102.87       97.81     20.91 o 
   5   7   9       17.99       21.52     20.79 o 
   6   7   9        0.17        0.72     29.78 o 
  -6   8   9        2.53       -2.82     20.64 o 
  -5   8   9        0.62       -7.59     14.78 o 
  -4   8   9       57.05      104.44     55.10 o 
  -3   8   9        4.08       23.09     16.36 o 
  -2   8   9        2.20       -8.91     14.66 o 
  -1   8   9        5.93       10.36     14.91 o 
   0   8   9      180.60      202.68     18.89 o 
   1   8   9      289.11      296.59     19.55 o 
   2   8   9        0.06       -8.08     15.06 o 
   3   8   9      773.77      760.37     68.99 o 
   4   8   9        1.04        0.52     14.40 o 
   5   8   9        3.54       -7.68     23.33 o 
   6   8   9        3.62       -4.87     27.63 o 
  -6   9   9        0.25        5.25     22.16 o 
  -5   9   9       12.98        8.05     18.92 o 
  -4   9   9      107.42      115.68     21.37 o 
  -3   9   9      375.86      355.67     42.04 o 
  -2   9   9        0.87       14.19     15.49 o 
  -1   9   9        0.01       -3.40     17.52 o 
   0   9   9      247.21      272.08     22.17 o 
   1   9   9      188.61      226.14     20.37 o 
   2   9   9      357.65      315.82     29.30 o 
   3   9   9        8.36       19.69     14.91 o 
   4   9   9       13.44        4.72     17.16 o 
   5   9   9        2.25       -7.57     24.31 o 
  -5  10   9        3.34       -7.72     24.88 o 
  -4  10   9       32.80       -6.67     23.81 o 
  -3  10   9        0.92       19.09     14.40 o 
  -2  10   9      151.61      202.29     26.47 o 
  -1  10   9        6.58       -0.84     17.34 o 
   0  10   9        6.69      -13.83     13.82 o 
   1  10   9        6.12        4.10     15.97 o 
   2  10   9        6.45       18.19     18.24 o 
   3  10   9        0.18        8.10     15.39 o 
   4  10   9        2.50       11.50     15.38 o 
   5  10   9        0.01        2.28     20.63 o 
  -5  11   9        0.85      -13.91     25.64 o 
  -4  11   9       19.15        3.04     25.44 o 
  -3  11   9        1.55      -13.70     30.36 o 
  -2  11   9      107.35      121.85     22.56 o 
  -1  11   9       48.36       60.77     22.29 o 
   0  11   9        6.97       -4.06     16.02 o 
   1  11   9        8.37       -5.54     18.82 o 
   2  11   9       86.55       96.18     19.81 o 
   3  11   9        0.81       -2.00     13.11 o 
   4  11   9        6.46       -6.41     20.49 o 
   5  11   9        8.78       14.06     19.14 o 
  -5  12   9        5.84       -3.55     45.63 o 
  -4  12   9        3.23      -34.53     23.65 o 
  -3  12   9        8.06        7.04     27.43 o 
  -2  12   9       44.87       49.78     18.10 o 
  -1  12   9        0.24        0.03     19.61 o 
   0  12   9        3.30       -4.88     16.83 o 
   1  12   9      111.54      125.54     23.80 o 
   2  12   9       16.30       31.62     18.77 o 
   3  12   9        4.39       23.84     16.64 o 
   4  12   9        0.84       -8.74     14.85 o 
  -4  13   9        2.49       -0.25     27.61 o 
  -3  13   9        1.54       -9.56     29.27 o 
  -2  13   9       43.15       30.14     22.96 o 
  -1  13   9       64.08       58.76     22.70 o 
   0  13   9       53.21       76.95     21.18 o 
   1  13   9        0.60        2.65     15.78 o 
   2  13   9        0.63        2.88     19.86 o 
   3  13   9        5.78       10.98     15.46 o 
   4  13   9        0.36       10.83     16.47 o 
  -4  14   9        0.25       11.86     48.23 o 
  -3  14   9        8.73        0.94     41.27 o 
  -2  14   9        0.99       -5.40     22.14 o 
  -1  14   9       31.91       64.26     28.80 o 
   0  14   9       16.87       20.17     20.50 o 
   1  14   9      107.07      122.17     30.93 o 
   2  14   9        1.28        3.91     15.14 o 
   3  14   9        0.02        4.40     26.54 o 
  -3  15   9        3.51      -23.66     44.96 o 
  -2  15   9        0.17        8.88     41.18 o 
  -1  15   9        0.62       30.56     23.69 o 
   0  15   9       68.81       79.68     38.75 o 
   1  15   9        0.57      -13.49     53.34 o 
   2  15   9        0.33       14.98     15.09 o 
   3  15   9        6.89       10.03     13.78 o 
  -2  16   9        0.09       10.72     37.74 o 
  -1  16   9        0.21       30.41     27.31 o 
   0  16   9       20.68       50.49     34.05 o 
   1  16   9        3.45       27.93     29.13 o 
   2  16   9       22.01       12.49     22.40 o 
  -1  17   9        0.33       69.56     31.54 o 
   0  17   9       47.40      109.04     40.43 o 
  -6   0  10        2.64       67.10     22.48 o 
  -4   0  10        6.08      -33.72     22.48 o 
  -2   0  10     1032.56     1014.74     63.41 o 
   0   0  10      745.14      712.25     31.31 o 
   2   0  10      415.36      379.30     29.52 o 
   4   0  10      154.34      148.62     43.61 o 
  -6   1  10        6.31       63.48     19.37 o 
  -5   1  10        0.21       30.73     36.07 o 
  -4   1  10       59.26       39.59     14.10 o 
  -3   1  10        8.31       11.97     18.79 o 
  -2   1  10       48.36       43.96     11.43 o 
  -1   1  10       14.81       16.78      7.87 o 
   0   1  10       45.49       48.74      8.84 o 
   1   1  10      708.17      758.10     18.94 o 
   2   1  10      173.73      156.21     12.01 o 
   3   1  10       92.18      100.02     18.35 o 
   4   1  10       35.02       48.28     26.34 o 
   5   1  10        3.64       -5.49     25.92 o 
   6   1  10       70.33      157.99     35.50 o 
  -7   2  10        0.00       72.31     19.46 o 
  -6   2  10       72.61      125.43     59.72 o 
  -5   2  10       36.26       37.03     15.64 o 
  -4   2  10       33.15       16.04     11.50 o 
  -3   2  10       13.10        8.67      8.74 o 
  -2   2  10       71.51       44.52     10.02 o 
  -1   2  10      668.30      736.33     22.12 o 
   0   2  10      155.68      127.50     11.24 o 
   1   2  10       98.79      113.22      9.33 o 
   2   2  10      136.61      159.97     13.95 o 
   3   2  10        0.01        1.39     17.13 o 
   4   2  10        0.00       -2.00     16.06 o 
   5   2  10        0.31      -15.45     47.98 o 
   6   2  10       28.87       86.37     31.51 o 
  -7   3  10        0.24      158.81     67.01 o 
  -6   3  10        6.84       21.04     19.21 o 
  -5   3  10       56.19       40.45     18.72 o 
  -4   3  10       27.56      149.24    125.84 o 
  -3   3  10       28.03       17.43     11.07 o 
  -2   3  10      197.65      210.30     16.79 o 
  -1   3  10      723.86      832.40     19.58 o 
   0   3  10        1.42       -1.01      7.84 o 
   1   3  10      130.01      108.49     14.05 o 
   2   3  10      233.99      234.89     16.54 o 
   3   3  10       86.14       89.07     20.56 o 
   4   3  10       11.03        9.57     24.91 o 
   5   3  10        9.50       15.06     26.70 o 
   6   3  10       40.93       61.98     32.45 o 
  -6   4  10       34.21       40.48     22.23 o 
  -5   4  10       47.02       57.52     21.23 o 
  -4   4  10        6.11        9.97     15.78 o 
  -3   4  10       34.00       27.23     11.49 o 
  -2   4  10        5.48        5.19      9.44 o 
  -1   4  10      943.06      876.09     25.00 o 
   0   4  10      758.88      836.12     23.37 o 
   1   4  10      123.49      103.23      9.64 o 
   2   4  10      235.28      239.91     17.52 o 
   3   4  10       37.68       28.12     12.86 o 
   4   4  10       26.91       36.07     24.66 o 
   5   4  10      173.31      158.57     32.33 o 
   6   4  10       18.89       61.52     33.13 o 
  -6   5  10        6.96       13.81     18.47 o 
  -5   5  10       21.07       33.38     18.40 o 
  -4   5  10       78.38       50.63     17.54 o 
  -3   5  10        0.81       -0.16     11.89 o 
  -2   5  10       16.73        8.57     11.87 o 
  -1   5  10        4.27        3.53      9.12 o 
   0   5  10      207.92      212.58     13.64 o 
   1   5  10       79.91       67.31     11.13 o 
   2   5  10        8.03       -8.70     10.61 o 
   3   5  10      344.41      344.55     25.18 o 
   4   5  10      118.53      113.42     25.90 o 
   5   5  10        3.63       -5.59     26.44 o 
   6   5  10        1.09       26.33     31.39 o 
  -6   6  10        0.97        3.08     20.21 o 
  -5   6  10        8.31        2.25     13.12 o 
  -4   6  10      262.69      249.42     25.55 o 
  -3   6  10       48.69       30.67     14.38 o 
  -2   6  10       13.04        7.02     17.79 o 
  -1   6  10        1.90        3.67      8.58 o 
   0   6  10       78.88       62.88     10.62 o 
   1   6  10        0.47       -4.10      7.78 o 
   2   6  10       34.26       34.40     16.22 o 
   3   6  10       80.03       71.53     16.82 o 
   4   6  10      171.36      220.84     36.80 o 
   5   6  10       24.38        7.36     21.23 o 
   6   6  10        3.89        1.99     31.74 o 
  -6   7  10        1.61       -2.25     20.52 o 
  -5   7  10       19.70       21.90     16.01 o 
  -4   7  10      163.74      139.23     19.19 o 
  -3   7  10        5.33       -6.75     12.94 o 
  -2   7  10        8.11       18.82     14.21 o 
  -1   7  10       25.06       32.86     14.82 o 
   0   7  10       63.32       63.75     11.02 o 
   1   7  10      131.17      159.60     22.68 o 
   2   7  10       43.29       60.48     17.80 o 
   3   7  10      111.00      119.54     20.03 o 
   4   7  10       43.79       47.26     25.99 o 
   5   7  10        0.01      -21.49     26.68 o 
   6   7  10        9.11       58.20     35.05 o 
  -6   8  10        0.04        7.68     21.73 o 
  -5   8  10        5.13        2.78     12.43 o 
  -4   8  10       89.06       95.59     25.07 o 
  -3   8  10      222.01      261.66     26.32 o 
  -2   8  10      185.31      199.21     25.31 o 
  -1   8  10       34.36       31.50     17.51 o 
   0   8  10      193.85      211.78     20.51 o 
   1   8  10       42.86       38.08     18.13 o 
   2   8  10        3.05        4.94     18.01 o 
   3   8  10      577.10      628.00     55.21 o 
   4   8  10        6.86        1.37     21.22 o 
   5   8  10       13.49       11.98     26.98 o 
  -6   9  10        0.49        3.19     19.23 o 
  -5   9  10        2.21       -1.18     18.01 o 
  -4   9  10       41.05       58.16     16.18 o 
  -3   9  10      288.48      327.15     28.61 o 
  -2   9  10      104.67      131.74     25.16 o 
  -1   9  10        0.01        2.04     16.24 o 
   0   9  10      312.12      327.41     24.51 o 
   1   9  10        1.06        2.44     18.73 o 
   2   9  10       28.54       45.71     20.38 o 
   3   9  10       14.27        4.95     18.09 o 
   4   9  10       10.66       17.11     17.18 o 
   5   9  10        5.69       -1.04     28.99 o 
  -5  10  10        3.52       -1.51     25.03 o 
  -4  10  10        0.11      -13.85     19.07 o 
  -3  10  10       65.65       70.55     22.47 o 
  -2  10  10        0.02       19.95     19.20 o 
  -1  10  10      107.16      120.09     22.74 o 
   0  10  10       68.38       79.36     16.77 o 
   1  10  10       13.71       -9.30     19.10 o 
   2  10  10      278.06      256.08     28.81 o 
   3  10  10      102.03      103.74     21.30 o 
   4  10  10        2.66       10.42     16.64 o 
   5  10  10        2.13       -4.59     23.95 o 
  -5  11  10        2.47       14.65     23.57 o 
  -4  11  10        0.17       -7.82     20.67 o 
  -3  11  10        1.52       25.37     15.21 o 
  -2  11  10      273.45      320.69     32.93 o 
  -1  11  10      195.93      237.15     29.80 o 
   0  11  10        0.98       13.85     16.08 o 
   1  11  10        1.64       10.72     17.29 o 
   2  11  10      248.15      252.72     28.06 o 
   3  11  10      144.88      141.25     29.14 o 
   4  11  10        0.96       -0.27     18.08 o 
   5  11  10        0.41      -21.64     22.06 o 
  -5  12  10        1.59      -12.46     20.13 o 
  -4  12  10        6.17      -30.60     32.04 o 
  -3  12  10       13.78       -1.89     23.92 o 
  -2  12  10       81.46       83.21     20.43 o 
  -1  12  10       49.66       68.37     21.90 o 
   0  12  10        0.23       -0.10     13.22 o 
   1  12  10       29.69       21.74     17.35 o 
   2  12  10      169.35      184.87     24.71 o 
   3  12  10       12.38       33.34     34.43 o 
   4  12  10        2.69       25.68     18.07 o 
  -4  13  10        3.16      -22.75     20.65 o 
  -3  13  10       13.93       -7.10     41.77 o 
  -2  13  10       55.93       57.01     41.27 o 
  -1  13  10       10.75        5.69     17.18 o 
   0  13  10       28.16       49.81     33.37 o 
   1  13  10       61.52       63.82     20.87 o 
   2  13  10        6.83       26.54     18.91 o 
   3  13  10        1.45        2.05     26.90 o 
   4  13  10        0.01       15.13     21.73 o 
  -4  14  10        0.24      -22.69     77.83 o 
  -3  14  10        1.72       13.52     23.82 o 
  -2  14  10       46.13       72.83     57.62 o 
  -1  14  10       71.49       68.16     30.21 o 
   0  14  10        0.01       12.04     28.10 o 
   1  14  10        2.20        7.15     25.80 o 
   2  14  10       63.59       55.90     19.82 o 
   3  14  10       15.94        4.21     15.93 o 
  -3  15  10       14.62       24.12     33.63 o 
  -2  15  10        0.11       -1.34     41.60 o 
  -1  15  10        0.34       26.30     29.36 o 
   0  15  10        2.60       21.12     27.28 o 
   1  15  10       76.15      108.64     68.44 o 
   2  15  10        0.14       -5.01     12.54 o 
  -2  16  10        3.33       15.78     30.19 o 
  -1  16  10       61.56       92.30     30.41 o 
   0  16  10        0.26       36.57     41.94 o 
   1  16  10        5.26       27.64     77.41 o 
  -7   0  11        0.14      119.44     31.20 o 
  -5   0  11       43.90       62.57     22.14 o 
  -3   0  11      375.26      399.44     47.56 o 
  -1   0  11      127.75      106.94     12.70 o 
   1   0  11     1604.47     1630.81     52.64 o 
   3   0  11      124.70      120.27     39.76 o 
   5   0  11      110.16      118.26     46.63 o 
  -7   1  11        8.95       67.71     21.22 o 
  -6   1  11        0.09       27.70     13.21 o 
  -5   1  11      340.35      404.35     37.02 o 
  -4   1  11        1.08      -11.98     11.21 o 
  -3   1  11       19.99       15.25     11.49 o 
  -2   1  11      325.19      338.81     20.12 o 
  -1   1  11      124.06      115.65      9.79 o 
   0   1  11       26.07       29.48      7.56 o 
   1   1  11        0.10      -11.18      8.55 o 
   2   1  11      397.18      374.19     26.11 o 
   3   1  11        4.52       -0.55     15.11 o 
   4   1  11      204.21      202.53     25.00 o 
   5   1  11        3.20       33.92     28.28 o 
   6   1  11        5.79       46.47     27.51 o 
  -6   2  11       75.15      141.39     44.79 o 
  -5   2  11        3.24       15.16     14.68 o 
  -4   2  11      176.82      167.09     21.12 o 
  -3   2  11       14.49        2.56      9.65 o 
  -2   2  11      452.91      522.33     24.35 o 
  -1   2  11       10.61       11.59      8.12 o 
   0   2  11       23.62       29.44      8.62 o 
   1   2  11       28.95       16.30      8.02 o 
   2   2  11       81.93       57.57     12.23 o 
   3   2  11        0.00       11.45     17.28 o 
   4   2  11      243.64      201.38     25.05 o 
   5   2  11       16.40       72.71     74.40 o 
   6   2  11        1.78       35.21     45.79 o 
  -6   3  11       23.24       35.66     16.70 o 
  -5   3  11       89.12       79.73     21.97 o 
  -4   3  11       24.31        7.97     12.16 o 
  -3   3  11        5.31       -3.78      9.10 o 
  -2   3  11      783.53      782.20     31.74 o 
  -1   3  11        0.72       -1.01      6.70 o 
   0   3  11       28.90       19.27      7.62 o 
   1   3  11        1.00       13.45      6.70 o 
   2   3  11      307.45      304.59     18.92 o 
   3   3  11        0.03       26.51     19.22 o 
   4   3  11        2.93      -15.65     24.14 o 
   5   3  11       76.31      103.56     29.76 o 
   6   3  11       27.47       67.20     34.51 o 
  -6   4  11       44.60       26.87     21.81 o 
  -5   4  11        9.16        9.70     16.00 o 
  -4   4  11       55.60       46.54     17.93 o 
  -3   4  11       94.01       76.07     15.27 o 
  -2   4  11      276.00      261.19     18.27 o 
  -1   4  11       20.19       32.09      9.93 o 
   0   4  11       90.87       98.84     11.71 o 
   1   4  11      745.22      774.76     27.48 o 
   2   4  11       80.26       97.63     15.50 o 
   3   4  11       17.76      264.65    218.07 o 
   4   4  11        5.79       -1.97     18.17 o 
   5   4  11      115.84      120.37     29.30 o 
   6   4  11       34.85      122.51     53.76 o 
  -6   5  11        7.36       12.99     14.62 o 
  -5   5  11      206.86      229.56     24.83 o 
  -4   5  11        1.52       -6.59     11.88 o 
  -3   5  11        2.66        7.80     13.69 o 
  -2   5  11       94.33       91.42     14.27 o 
  -1   5  11      589.12      594.52     23.53 o 
   0   5  11       46.47       53.87     10.99 o 
   1   5  11      125.08      122.34     15.49 o 
   2   5  11        5.82       22.53     14.45 o 
   3   5  11       77.66       58.24     26.25 o 
   4   5  11       40.93       27.18     26.79 o 
   5   5  11       49.92       38.13     37.99 o 
   6   5  11        0.07       -5.00     23.98 o 
  -6   6  11        7.15       -9.15     15.35 o 
  -5   6  11       12.26       11.75     13.97 o 
  -4   6  11      230.17      199.95     22.77 o 
  -3   6  11       33.26       30.92     14.34 o 
  -2   6  11       32.15       27.23     13.10 o 
  -1   6  11       35.22       38.05     10.35 o 
   0   6  11      332.53      316.21     17.15 o 
   1   6  11        7.99       17.08     12.58 o 
   2   6  11      173.38      163.50     21.34 o 
   3   6  11       69.95       58.09     18.52 o 
   4   6  11      175.44      144.40     39.17 o 
   5   6  11        6.33        4.22     28.68 o 
   6   6  11        5.82        5.48     24.74 o 
  -6   7  11        1.73      -14.94     18.45 o 
  -5   7  11        0.83       13.40     13.80 o 
  -4   7  11      106.25       63.81     17.41 o 
  -3   7  11       41.32       46.12     15.57 o 
  -2   7  11        0.39        1.07     17.38 o 
  -1   7  11        2.95       -1.98     11.82 o 
   0   7  11      193.75      180.49     14.32 o 
   1   7  11      126.14      105.65     20.27 o 
   2   7  11       54.25       93.58     38.15 o 
   3   7  11      378.71      383.52     30.67 o 
   4   7  11        3.93       -5.99     23.25 o 
   5   7  11        0.63       22.72     30.83 o 
  -6   8  11        0.27        5.83     17.25 o 
  -5   8  11       14.69       21.75     14.68 o 
  -4   8  11       13.31       28.24     14.61 o 
  -3   8  11        5.49       13.19     15.15 o 
  -2   8  11        2.13       -5.08     22.59 o 
  -1   8  11      264.37      245.32     22.18 o 
   0   8  11      442.66      495.34     27.35 o 
   1   8  11       35.22       45.98     18.34 o 
   2   8  11      174.51      186.44     25.54 o 
   3   8  11       15.89        7.11     15.31 o 
   4   8  11       30.30       18.48     24.46 o 
   5   8  11        2.35       -0.99     28.43 o 
  -5   9  11        0.96       -6.34     25.25 o 
  -4   9  11        0.23        4.24     14.74 o 
  -3   9  11      116.54      152.72     22.13 o 
  -2   9  11       41.47       44.75     21.88 o 
  -1   9  11       30.00       50.25     20.78 o 
   0   9  11       95.45      123.59     27.07 o 
   1   9  11        0.31       15.36     21.27 o 
   2   9  11        0.69        6.38     15.36 o 
   3   9  11       77.70       80.33     19.39 o 
   4   9  11       61.30       51.27     23.99 o 
   5   9  11        0.58       -1.68     26.67 o 
  -5  10  11        0.86      -21.23     54.27 o 
  -4  10  11       34.63       34.09     25.17 o 
  -3  10  11      392.41      401.42     42.15 o 
  -2  10  11        3.86      -14.88     18.24 o 
  -1  10  11        1.52      -22.75     15.61 o 
   0  10  11        0.57      -11.56     14.35 o 
   1  10  11      231.24      225.43     27.65 o 
   2  10  11       37.34       48.03     22.16 o 
   3  10  11        8.65       12.20     19.28 o 
   4  10  11        2.88       10.13     19.79 o 
   5  10  11       10.05      -16.06     24.97 o 
  -5  11  11        6.99      -14.56     21.87 o 
  -4  11  11       30.27       31.21     22.41 o 
  -3  11  11        7.27       10.86     17.48 o 
  -2  11  11       17.67       30.93     18.28 o 
  -1  11  11       40.43       23.14     18.64 o 
   0  11  11       28.99       23.24     17.99 o 
   1  11  11        2.72       -4.26     20.89 o 
   2  11  11        5.26       38.08     22.50 o 
   3  11  11       50.83       25.02     17.71 o 
   4  11  11        3.11      -16.91     16.58 o 
  -4  12  11        6.55       13.33     28.18 o 
  -3  12  11       39.04       27.47     25.14 o 
  -2  12  11      103.53      120.53     25.87 o 
  -1  12  11        5.16        6.12     18.79 o 
   0  12  11       13.00       17.32     18.28 o 
   1  12  11      104.68      116.58     23.47 o 
   2  12  11       10.74       13.03     20.77 o 
   3  12  11       36.47       40.64     28.40 o 
   4  12  11        2.53        1.54     16.21 o 
  -4  13  11        0.03       -6.94     45.21 o 
  -3  13  11        6.56      -10.89     31.79 o 
  -2  13  11       80.21       91.46     28.12 o 
  -1  13  11       90.12      107.68     25.80 o 
   0  13  11      114.47      112.71     32.69 o 
   1  13  11       56.23       58.55     31.79 o 
   2  13  11        0.52       12.69     22.08 o 
   3  13  11        5.75       14.73     16.75 o 
  -3  14  11        2.02       -0.91     31.68 o 
  -2  14  11       90.06      106.89     57.37 o 
  -1  14  11        6.24       31.42     22.01 o 
   0  14  11       56.05       89.39     34.81 o 
   1  14  11       11.06       25.52     19.72 o 
   2  14  11        0.29       -0.04     21.30 o 
   3  14  11       29.14       18.55     30.27 o 
  -3  15  11        0.34      -17.68     48.48 o 
  -2  15  11        0.13       18.25     22.17 o 
  -1  15  11       32.10       34.05     39.76 o 
   0  15  11       12.56        3.60     30.68 o 
   1  15  11        0.39       11.18     21.73 o 
   2  15  11        9.81       21.55     20.46 o 
  -1  16  11        1.47       37.07     50.32 o 
   0  16  11       40.95      110.71     49.99 o 
   1  16  11        0.02       -4.24     52.17 o 
  -6   0  12       15.25       64.92     23.65 o 
  -4   0  12       57.89       61.34     17.86 o 
  -2   0  12       19.96        7.15     15.85 o 
   0   0  12      540.90      519.31     23.71 o 
   2   0  12      730.87      693.39     44.79 o 
   4   0  12      169.05      138.06     44.96 o 
   6   0  12        4.23       74.14     38.92 o 
  -6   1  12       16.81       63.17     25.16 o 
  -5   1  12        4.19       44.16     20.22 o 
  -4   1  12       18.85        4.49     11.72 o 
  -3   1  12       84.34       54.70     13.14 o 
  -2   1  12       34.33       20.75     10.39 o 
  -1   1  12      366.16      365.55     15.22 o 
   0   1  12       19.60       25.05      7.82 o 
   1   1  12       13.08       -0.19      7.88 o 
   2   1  12        0.12       19.66     17.14 o 
   3   1  12       80.41       74.15     18.49 o 
   4   1  12      127.29       95.91     22.27 o 
   5   1  12       15.93        6.50     20.34 o 
   6   1  12       12.53       25.67     26.50 o 
  -6   2  12        3.49       52.17     28.52 o 
  -5   2  12      107.30      122.29     35.56 o 
  -4   2  12        6.20       -8.86     15.83 o 
  -3   2  12       17.76        2.20     10.10 o 
  -2   2  12       97.96       73.78     17.26 o 
  -1   2  12       11.85       -0.75      7.26 o 
   0   2  12      189.48      175.77     12.39 o 
   1   2  12      431.57      419.03     21.09 o 
   2   2  12        1.18       -7.28     12.60 o 
   3   2  12        3.10        6.57     16.28 o 
   4   2  12        1.36        3.42     17.22 o 
   5   2  12       91.61       95.73     29.99 o 
   6   2  12        8.08       52.43     34.72 o 
  -6   3  12        4.48      114.92     74.23 o 
  -5   3  12        4.11        3.54     20.61 o 
  -4   3  12        0.00        0.52     14.98 o 
  -3   3  12       56.21       30.53     12.01 o 
  -2   3  12      211.82      210.52     16.86 o 
  -1   3  12       99.59      103.22     10.46 o 
   0   3  12        0.21        2.62      8.01 o 
   1   3  12      372.22      376.93     21.00 o 
   2   3  12        1.14        6.97     10.49 o 
   3   3  12       24.77       20.21     17.06 o 
   4   3  12       17.15       51.43     23.86 o 
   5   3  12      115.63      128.70     33.61 o 
   6   3  12        0.00       11.71     35.23 o 
  -6   4  12        0.00       16.18     22.34 o 
  -5   4  12        0.00        8.36     14.56 o 
  -4   4  12       25.35       31.99     17.50 o 
  -3   4  12        1.34        1.48     12.77 o 
  -2   4  12       84.17       72.26     13.91 o 
  -1   4  12       19.97       33.42      8.77 o 
   0   4  12        6.73        7.97      8.69 o 
   1   4  12       71.87       91.91     15.80 o 
   2   4  12      171.67      169.38     16.94 o 
   3   4  12        3.34      -14.03     22.70 o 
   4   4  12        5.70        3.91     17.81 o 
   5   4  12        1.78        3.51     22.07 o 
   6   4  12       11.20      -18.93     21.92 o 
  -6   5  12        6.75       18.25     19.64 o 
  -5   5  12       28.82       17.98     14.66 o 
  -4   5  12       20.92       -3.95     12.66 o 
  -3   5  12      123.63      120.93     18.47 o 
  -2   5  12       32.61       44.28     12.00 o 
  -1   5  12       31.36       21.46     10.19 o 
   0   5  12       13.52       13.88      9.04 o 
   1   5  12        5.65       13.33     17.43 o 
   2   5  12        0.89        2.57     15.65 o 
   3   5  12       93.79      106.12     29.36 o 
   4   5  12       15.83       38.08     24.53 o 
   5   5  12        4.16        8.51     20.26 o 
  -6   6  12        6.32       17.71     22.88 o 
  -5   6  12        8.26       10.45     13.51 o 
  -4   6  12       36.32       38.84     17.23 o 
  -3   6  12       65.05       64.00     17.39 o 
  -2   6  12        1.73       -5.18     12.75 o 
  -1   6  12       61.45       68.75     11.73 o 
   0   6  12      414.09      420.43     19.93 o 
   1   6  12       29.96       31.65     21.02 o 
   2   6  12        8.15       16.52     18.72 o 
   3   6  12      175.27      172.82     31.94 o 
   4   6  12       59.53       67.34     27.27 o 
   5   6  12        0.67       -0.27     23.95 o 
  -6   7  12        1.42        5.67     18.42 o 
  -5   7  12        2.29        9.11     13.31 o 
  -4   7  12      107.05      116.59     20.69 o 
  -3   7  12       70.39       79.44     18.65 o 
  -2   7  12       67.95       76.39     19.69 o 
  -1   7  12      101.39       97.93     15.89 o 
   0   7  12       54.46       55.25     11.23 o 
   1   7  12       98.31      107.68     21.30 o 
   2   7  12       38.39       21.43     17.08 o 
   3   7  12       16.14       30.28     28.29 o 
   4   7  12        3.46      -17.37     18.82 o 
   5   7  12        4.09        3.18     26.50 o 
  -6   8  12        0.33        2.10     19.11 o 
  -5   8  12        9.17       33.34     15.57 o 
  -4   8  12        0.80       11.84     13.48 o 
  -3   8  12       31.60       44.24     16.20 o 
  -2   8  12      109.09      132.48     25.06 o 
  -1   8  12        0.73       16.14     15.63 o 
   0   8  12       38.77       25.37     21.58 o 
   1   8  12       42.39       36.84     20.25 o 
   2   8  12       33.05       33.37     19.96 o 
   3   8  12        0.72        5.72     15.47 o 
   4   8  12        5.17      -10.24     21.84 o 
   5   8  12        7.19      -27.89     21.41 o 
  -5   9  12        4.50       -4.23     26.56 o 
  -4   9  12       11.88        8.53     12.92 o 
  -3   9  12      177.96      174.56     24.13 o 
  -2   9  12        1.41        2.63     17.94 o 
  -1   9  12       49.25       63.75     16.34 o 
   0   9  12       31.17       33.16     20.92 o 
   1   9  12       54.33       32.43     20.66 o 
   2   9  12       22.69       20.94     20.77 o 
   3   9  12       60.66       86.42     19.39 o 
   4   9  12      137.30      124.94     32.78 o 
   5   9  12        0.17       -4.75     25.63 o 
  -5  10  12        2.67      -13.21     54.43 o 
  -4  10  12       75.69       74.76     20.36 o 
  -3  10  12        4.91       20.58     16.10 o 
  -2  10  12       11.87        0.65     20.56 o 
  -1  10  12       31.17       24.99     21.68 o 
   0  10  12        7.68       -3.97     19.91 o 
   1  10  12       48.50       72.46     21.83 o 
   2  10  12      129.30      103.83     23.28 o 
   3  10  12       25.76       18.66     15.32 o 
   4  10  12        4.26       -8.57     18.96 o 
  -5  11  12        0.13      -26.43     22.13 o 
  -4  11  12        0.63       -8.13     23.17 o 
  -3  11  12        0.98        8.56     21.91 o 
  -2  11  12        0.68       -1.02     18.21 o 
  -1  11  12       59.35       73.06     20.94 o 
   0  11  12        5.50       -0.57     21.67 o 
   1  11  12        8.46       -2.15     16.84 o 
   2  11  12        7.19       39.15     21.21 o 
   3  11  12       14.83       17.58     23.04 o 
   4  11  12        8.29       -9.35     13.22 o 
  -4  12  12        7.30        0.79     26.13 o 
  -3  12  12        6.99       20.52     35.81 o 
  -2  12  12        0.05      -15.66     24.33 o 
  -1  12  12        1.59      -11.17     17.26 o 
   0  12  12       17.74       11.77     17.10 o 
   1  12  12       37.57       30.45     32.24 o 
   2  12  12        1.56       16.30     16.97 o 
   3  12  12       15.93       27.90     27.89 o 
   4  12  12        0.02       -3.42     15.96 o 
  -4  13  12        0.63        5.26     31.57 o 
  -3  13  12       57.91       61.15     27.69 o 
  -2  13  12        4.98       11.23     28.79 o 
  -1  13  12        0.18      -15.00     25.57 o 
   0  13  12        0.70      -20.62     29.85 o 
   1  13  12       23.61       59.68     21.80 o 
   2  13  12      122.99      182.09     44.20 o 
   3  13  12        0.71       -7.23     41.08 o 
  -3  14  12        9.02       12.27     49.82 o 
  -2  14  12        4.13       10.75     27.16 o 
  -1  14  12        5.92        5.66     30.71 o 
   0  14  12        0.98      -20.69     28.85 o 
   1  14  12        0.01       19.22     26.24 o 
   2  14  12        1.73       14.80     17.83 o 
  -2  15  12       27.38       19.39     24.90 o 
  -1  15  12        0.05        5.03     47.30 o 
   0  15  12       17.50       33.53     38.41 o 
   1  15  12        1.63       22.60     40.87 o 
   2  15  12       26.72       16.05     23.55 o 
  -1  16  12       20.18       36.23     38.92 o 
   0  16  12        7.77       58.54     47.47 o 
  -5   0  13        4.74       35.73     20.97 o 
  -3   0  13        3.50      -10.45     14.43 o 
  -1   0  13       33.81       24.07     11.05 o 
   1   0  13       34.92       21.57     16.98 o 
   3   0  13       12.08        5.49     17.82 o 
   5   0  13        0.63       49.65     35.23 o 
  -6   1  13        1.76       44.00     14.11 o 
  -5   1  13        3.40       30.73     16.10 o 
  -4   1  13        8.15       -5.19      8.91 o 
  -3   1  13       33.53       24.68     10.14 o 
  -2   1  13        0.91      -11.24      8.25 o 
  -1   1  13       42.46       31.93      8.33 o 
   0   1  13       19.41        8.58      8.02 o 
   1   1  13       19.52        8.94     10.30 o 
   2   1  13        5.43        4.60     14.99 o 
   3   1  13        4.82        8.67     15.72 o 
   4   1  13        2.15       -3.15     15.36 o 
   5   1  13        7.69       17.05     23.24 o 
   6   1  13        1.62       70.29     42.94 o 
  -6   2  13        0.06       72.33     57.87 o 
  -5   2  13        9.64       37.37     25.92 o 
  -4   2  13        0.71        4.40     12.70 o 
  -3   2  13        0.49       -5.52      8.70 o 
  -2   2  13        0.22      -14.44     10.70 o 
  -1   2  13       11.07        5.96      8.57 o 
   0   2  13       41.07       34.82      8.47 o 
   1   2  13        0.96        5.16     12.67 o 
   2   2  13        3.51        0.40     13.56 o 
   3   2  13       24.88       19.60     19.64 o 
   4   2  13        2.09       14.58     25.53 o 
   5   2  13        0.11       13.05     21.29 o 
   6   2  13        0.14       75.82     37.07 o 
  -6   3  13        0.99       74.24     42.27 o 
  -5   3  13        5.90       20.13     19.74 o 
  -4   3  13        9.31        4.75     13.87 o 
  -3   3  13       23.02       15.63     11.80 o 
  -2   3  13       12.44        3.22      9.96 o 
  -1   3  13        2.59      -10.15      8.87 o 
   0   3  13      113.99      118.51     11.78 o 
   1   3  13        4.52       19.42     13.72 o 
   2   3  13        9.11       15.09     16.36 o 
   3   3  13       76.85       89.49     23.61 o 
   4   3  13        5.29       -5.02     25.94 o 
   5   3  13        6.47       12.87     23.52 o 
  -6   4  13       21.24       33.77     19.86 o 
  -5   4  13        0.09       23.08     15.96 o 
  -4   4  13       24.15       14.08     11.57 o 
  -3   4  13       21.92       13.86     15.56 o 
  -2   4  13      285.77      272.19     21.38 o 
  -1   4  13      156.24      153.91     14.12 o 
   0   4  13      235.83      225.81     18.12 o 
   1   4  13        0.00        1.29     13.20 o 
   2   4  13       66.02       49.85     18.71 o 
   3   4  13        0.10       -6.30     20.72 o 
   4   4  13        8.20      -23.40     16.96 o 
   5   4  13        2.24      -11.99     31.54 o 
  -6   5  13        0.64       12.03     16.48 o 
  -5   5  13        0.02        7.06     15.70 o 
  -4   5  13       69.16       56.20     18.10 o 
  -3   5  13       17.00        6.54     15.01 o 
  -2   5  13       66.78       50.33     12.81 o 
  -1   5  13       34.91       18.54     11.16 o 
   0   5  13      122.81      133.40     18.18 o 
   1   5  13        1.79       -6.15     13.24 o 
   2   5  13       13.39       14.09     14.07 o 
   3   5  13      105.11       58.41     23.12 o 
   4   5  13       15.78       11.35     22.88 o 
   5   5  13        0.00        7.27     34.89 o 
  -6   6  13        0.74        6.06     16.75 o 
  -5   6  13        0.27       11.64     13.32 o 
  -4   6  13       11.55       10.00     13.38 o 
  -3   6  13       64.43       49.71     15.77 o 
  -2   6  13        0.42       -9.58     17.21 o 
  -1   6  13        0.01       11.22     10.76 o 
   0   6  13      109.53      104.69     16.69 o 
   1   6  13      114.67      107.81     22.53 o 
   2   6  13       81.44       87.05     21.32 o 
   3   6  13       52.62       42.83     26.81 o 
   4   6  13        9.14      -13.59     23.92 o 
   5   6  13       22.15       10.87     32.29 o 
  -6   7  13        0.62        1.50     23.05 o 
  -5   7  13        6.73       40.26     17.08 o 
  -4   7  13        0.00       -5.79     16.08 o 
  -3   7  13      667.54      686.28     40.14 o 
  -2   7  13       12.76       29.99     15.36 o 
  -1   7  13      103.05      103.06     14.63 o 
   0   7  13       64.89       55.03     14.01 o 
   1   7  13       45.48       49.60     20.20 o 
   2   7  13        6.99       -9.29     15.44 o 
   3   7  13       17.18       -9.16     22.77 o 
   4   7  13       26.51       54.25     32.69 o 
   5   7  13        3.48       -0.76     34.56 o 
  -5   8  13        3.09        4.70     13.69 o 
  -4   8  13       21.07       12.06     14.61 o 
  -3   8  13       17.95       24.99     16.17 o 
  -2   8  13       74.91       68.48     22.46 o 
  -1   8  13      129.94      164.35     20.44 o 
   0   8  13        9.39        4.41     17.40 o 
   1   8  13       23.52       29.87     21.14 o 
   2   8  13      339.98      332.61     30.17 o 
   3   8  13       51.79       47.72     24.51 o 
   4   8  13        4.43      -15.32     29.09 o 
   5   8  13        1.30      -35.02     34.39 o 
  -5   9  13        2.83      -17.47     24.55 o 
  -4   9  13       84.41       51.04     18.53 o 
  -3   9  13        1.07       -1.80     14.73 o 
  -2   9  13       24.88       26.42     21.15 o 
  -1   9  13       12.48       -0.39     13.17 o 
   0   9  13       96.80      102.25     24.02 o 
   1   9  13       35.71       26.98     21.27 o 
   2   9  13       82.93       61.19     22.13 o 
   3   9  13        0.16        2.47     16.17 o 
   4   9  13        1.37       -4.38     27.67 o 
  -5  10  13        0.07       -6.50     29.01 o 
  -4  10  13       55.62       81.70     20.58 o 
  -3  10  13       19.88       15.03     18.45 o 
  -2  10  13      176.82      172.60     25.53 o 
  -1  10  13        6.77        1.74     18.91 o 
   0  10  13       23.36       17.19     22.84 o 
   1  10  13       30.47       24.02     18.78 o 
   2  10  13       35.33       25.52     31.48 o 
   3  10  13       68.22       16.97     20.95 o 
   4  10  13        7.87       -1.58     14.73 o 
  -4  11  13        0.02      -40.76     27.17 o 
  -3  11  13      127.23      171.29     26.32 o 
  -2  11  13       37.87       57.62     22.99 o 
  -1  11  13       23.17       24.55     27.25 o 
   0  11  13       20.81        8.14     22.12 o 
   1  11  13        1.45       -9.93     18.53 o 
   2  11  13       10.26       12.02     17.57 o 
   3  11  13       56.87       50.57     22.02 o 
   4  11  13        7.56        1.14     11.30 o 
  -4  12  13        4.74       -4.55     23.83 o 
  -3  12  13       42.18       43.09     47.64 o 
  -2  12  13       21.50       35.23     25.07 o 
  -1  12  13       16.67        3.44     26.33 o 
   0  12  13       32.84       22.27     20.93 o 
   1  12  13       84.38       65.25     20.80 o 
   2  12  13        2.64       14.93     37.52 o 
   3  12  13        5.55        8.67     22.33 o 
  -3  13  13        3.60       27.67     28.95 o 
  -2  13  13        1.56        6.20     20.50 o 
  -1  13  13       77.99      103.14     35.44 o 
   0  13  13        4.87       26.49     17.39 o 
   1  13  13        0.40       -4.49     14.82 o 
   2  13  13        7.95       26.84     31.47 o 
   3  13  13       15.42       30.15     25.65 o 
  -3  14  13        9.86      -19.32     25.13 o 
  -2  14  13       48.74       42.65     35.48 o 
  -1  14  13        9.62       13.22     25.78 o 
   0  14  13        1.62       27.47     31.87 o 
   1  14  13        3.13       22.70     27.45 o 
   2  14  13       32.46       50.14     36.57 o 
  -2  15  13        0.02      -55.69     47.81 o 
  -1  15  13        3.01       20.97     36.40 o 
   0  15  13        0.00       21.75     30.89 o 
   1  15  13        1.59      156.07    109.89 o 
  -6   0  14        7.29      120.27     34.39 o 
  -4   0  14      130.72      128.89     26.25 o 
  -2   0  14       90.95       75.34     17.68 o 
   0   0  14        3.88        3.66     10.50 o 
   2   0  14        0.78        1.39     20.71 o 
   4   0  14        1.70       -2.64     23.40 o 
  -6   1  14        7.42       61.89     18.79 o 
  -5   1  14       14.14       81.59     27.26 o 
  -4   1  14       21.77       33.91     12.89 o 
  -3   1  14        0.02       -4.41      9.89 o 
  -2   1  14        6.68       -6.35      9.38 o 
  -1   1  14      198.10      189.22     12.62 o 
   0   1  14        3.89       -4.60      7.85 o 
   1   1  14      104.51       86.22     13.83 o 
   2   1  14       53.75       42.20     16.18 o 
   3   1  14       19.69       28.52     20.12 o 
   4   1  14       33.71       21.15     18.91 o 
   5   1  14        0.00        3.17     26.62 o 
  -6   2  14        0.56       63.36     16.45 o 
  -5   2  14        1.68       52.96     32.61 o 
  -4   2  14       15.12       39.08     14.17 o 
  -3   2  14        6.85        0.46     12.99 o 
  -2   2  14        1.04       -6.28      7.86 o 
  -1   2  14       57.18       42.75      9.43 o 
   0   2  14       25.73       18.56      8.57 o 
   1   2  14       10.16       27.85     13.99 o 
   2   2  14       96.32      102.44     21.69 o 
   3   2  14       11.93       31.81     17.57 o 
   4   2  14       23.45       18.16     20.77 o 
   5   2  14       11.97       34.01     56.53 o 
  -6   3  14       10.03      175.01     54.27 o 
  -5   3  14        3.64       33.44     14.21 o 
  -4   3  14        1.03        2.82     16.72 o 
  -3   3  14        7.88        7.52     11.31 o 
  -2   3  14        6.12      -10.66     13.28 o 
  -1   3  14      155.44      178.14     14.94 o 
   0   3  14      281.03      257.11     17.00 o 
   1   3  14        0.85        9.82     13.37 o 
   2   3  14        0.87       -8.99     17.43 o 
   3   3  14       33.34       31.45     19.23 o 
   4   3  14       90.10       77.79     25.39 o 
   5   3  14        4.75        7.39     24.44 o 
  -6   4  14        7.35      132.25    103.50 o 
  -5   4  14        0.30       19.41     16.54 o 
  -4   4  14        7.93        9.31     12.96 o 
  -3   4  14        0.00       -5.79     10.58 o 
  -2   4  14       15.01        4.45     11.66 o 
  -1   4  14      209.27      219.08     16.71 o 
   0   4  14        1.72       -9.48     12.53 o 
   1   4  14       33.57       50.19     15.27 o 
   2   4  14        2.25       28.67     22.65 o 
   3   4  14       66.59       55.45     24.67 o 
   4   4  14       55.13       66.91     25.22 o 
   5   4  14        6.55      -13.80     35.31 o 
  -6   5  14        2.32       15.86     18.92 o 
  -5   5  14        0.24        8.21     14.39 o 
  -4   5  14       21.08       24.07     17.25 o 
  -3   5  14       23.64        7.46     15.13 o 
  -2   5  14       36.55       26.18     13.68 o 
  -1   5  14       41.98       32.07     11.17 o 
   0   5  14      536.57      595.43     29.30 o 
   1   5  14        0.02        3.38     12.32 o 
   2   5  14       44.14       24.80     21.35 o 
   3   5  14        8.45        6.59     22.13 o 
   4   5  14       71.16       85.10     29.87 o 
   5   5  14        3.14      -10.42     38.16 o 
  -6   6  14        0.23       13.88     21.67 o 
  -5   6  14        0.01        2.88     17.41 o 
  -4   6  14       18.37       26.56     15.65 o 
  -3   6  14        1.43        9.31     14.45 o 
  -2   6  14       45.85       48.08     14.74 o 
  -1   6  14       39.54       39.01     11.55 o 
   0   6  14       31.44       17.01     13.62 o 
   1   6  14       70.23       79.60     22.20 o 
   2   6  14        5.72      -11.55     20.38 o 
   3   6  14       68.60       44.95     24.02 o 
   4   6  14        1.99       -3.72     23.75 o 
   5   6  14        3.38       -9.21     32.90 o 
  -5   7  14        7.72       29.11     18.64 o 
  -4   7  14        8.20       12.78     14.40 o 
  -3   7  14       15.15       10.55     15.44 o 
  -2   7  14       34.74       45.02     21.71 o 
  -1   7  14      367.03      418.62     22.97 o 
   0   7  14       11.96        5.56     18.40 o 
   1   7  14        3.30      -15.26     19.27 o 
   2   7  14       41.04       31.91     26.62 o 
   3   7  14        8.77        6.88     29.12 o 
   4   7  14        0.03       -9.55     22.87 o 
   5   7  14        4.10      -54.45     44.37 o 
  -5   8  14        0.11        7.02     16.48 o 
  -4   8  14        5.26       -4.73     15.47 o 
  -3   8  14        0.06       24.46     20.36 o 
  -2   8  14       36.05       32.26     17.01 o 
  -1   8  14       81.35       64.88     17.28 o 
   0   8  14       11.90        4.65     19.20 o 
   1   8  14      192.26      185.75     27.80 o 
   2   8  14       14.13       10.68     29.84 o 
   3   8  14      150.44      148.68     38.37 o 
   4   8  14       19.88       -4.30     25.67 o 
  -5   9  14        0.45        1.95     16.82 o 
  -4   9  14       73.29       87.15     22.52 o 
  -3   9  14       34.78       37.57     24.87 o 
  -2   9  14      120.52       91.28     22.53 o 
  -1   9  14        7.07      -18.42     21.06 o 
   0   9  14        3.60       14.33     17.58 o 
   1   9  14        2.32        3.05     17.77 o 
   2   9  14       88.67       96.45     23.20 o 
   3   9  14        0.39      -11.52     17.56 o 
   4   9  14        1.01        8.56     26.77 o 
  -4  10  14        4.57        9.66     18.61 o 
  -3  10  14       75.83      101.81     36.81 o 
  -2  10  14       97.03      125.75     27.68 o 
  -1  10  14        0.01      -19.97     24.51 o 
   0  10  14        0.47      -15.41     18.80 o 
   1  10  14        3.57        2.15     16.81 o 
   2  10  14        3.38        6.43     35.12 o 
   3  10  14        5.77       -9.47     13.34 o 
   4  10  14        0.93      -10.57     19.37 o 
  -4  11  14        7.13       -7.16     28.05 o 
  -3  11  14       10.45        3.77     20.07 o 
  -2  11  14      124.06      121.24     27.01 o 
  -1  11  14       57.50       74.54     68.69 o 
   0  11  14        0.30      -22.46     15.34 o 
   1  11  14       17.79       36.39     18.34 o 
   2  11  14       12.93       12.56     18.04 o 
   3  11  14       15.09       19.37     17.96 o 
  -4  12  14        0.00      -29.22     26.72 o 
  -3  12  14        3.14        7.05     44.60 o 
  -2  12  14       31.61       40.77     24.87 o 
  -1  12  14        6.86      -13.73     37.07 o 
   0  12  14       46.09       29.44     20.15 o 
   1  12  14       35.55       34.43     21.82 o 
   2  12  14       26.31       19.58     16.00 o 
   3  12  14       17.13       12.28     22.22 o 
  -3  13  14       18.11       31.65     30.25 o 
  -2  13  14       40.50       61.71     96.03 o 
  -1  13  14       12.44       17.99     32.24 o 
   0  13  14        0.00        7.70     19.23 o 
   1  13  14        0.34      -20.45     37.32 o 
   2  13  14        9.00       22.15     17.88 o 
  -2  14  14        0.05      -54.18     52.00 o 
  -1  14  14        3.45       21.77     27.61 o 
   0  14  14        0.09       29.21     31.66 o 
   1  14  14        4.24       14.02     18.42 o 
   2  14  14       32.22       13.94     27.13 o 
  -1  15  14        0.51       -1.34     35.90 o 
   0  15  14        2.52       54.77     32.46 o 
  -5   0  15       18.45       28.35     21.14 o 
  -3   0  15        0.00        9.65     18.47 o 
  -1   0  15      712.60      720.66     33.21 o 
   1   0  15      371.90      351.99     34.34 o 
   3   0  15      156.87      123.20     28.60 o 
   5   0  15        0.15       49.32     35.73 o 
  -6   1  15        2.39      106.40     38.50 o 
  -5   1  15       17.63       46.05     16.92 o 
  -4   1  15        0.70       15.11     12.39 o 
  -3   1  15       64.33       45.88     14.53 o 
  -2   1  15        1.42        0.37     10.04 o 
  -1   1  15      817.91      825.10     27.56 o 
   0   1  15      594.87      590.84     25.89 o 
   1   1  15      192.83      176.36     18.72 o 
   2   1  15        1.89        9.40     13.22 o 
   3   1  15        0.84       -0.73     14.47 o 
   4   1  15       43.39       45.90     18.04 o 
   5   1  15        3.20       24.35     19.26 o 
  -6   2  15        1.78       99.33     73.14 o 
  -5   2  15       16.40       65.11     27.80 o 
  -4   2  15      142.46      152.06     19.71 o 
  -3   2  15        0.27        6.18     12.74 o 
  -2   2  15       84.57       73.40     12.55 o 
  -1   2  15       26.79       28.58     10.69 o 
   0   2  15      558.42      519.84     23.40 o 
   1   2  15        0.01        8.04     13.03 o 
   2   2  15        2.62        8.73     14.74 o 
   3   2  15        0.04       -1.48     15.11 o 
   4   2  15       18.48        6.47     28.68 o 
   5   2  15        2.48       25.46     47.39 o 
  -6   3  15        5.63       82.95     39.34 o 
  -5   3  15        5.13       40.35     29.68 o 
  -4   3  15        1.46       31.31     32.33 o 
  -3   3  15       53.24       48.08     12.26 o 
  -2   3  15      189.90      176.08     16.48 o 
  -1   3  15      141.39      145.36     15.36 o 
   0   3  15      224.63      231.53     17.09 o 
   1   3  15       45.09        8.02     17.84 o 
   2   3  15       53.25       51.85     20.77 o 
   3   3  15       32.59       56.69     27.19 o 
   4   3  15        7.08        6.01     28.43 o 
   5   3  15        1.19      -11.73     37.16 o 
  -6   4  15        0.66       78.33     42.69 o 
  -5   4  15       13.39       20.11     19.93 o 
  -4   4  15        0.60       10.84     14.83 o 
  -3   4  15        8.47        6.05     14.13 o 
  -2   4  15       67.84       61.98     14.22 o 
  -1   4  15      771.50      744.16     27.57 o 
   0   4  15      150.63      157.14     19.45 o 
   1   4  15       70.43       96.37     20.39 o 
   2   4  15        3.70       -8.35     17.35 o 
   3   4  15       66.54       51.05     28.77 o 
   4   4  15        4.18      -11.16     21.64 o 
   5   4  15       40.55       37.64     26.62 o 
  -5   5  15        3.68        8.40     14.50 o 
  -4   5  15        6.70       11.70     29.15 o 
  -3   5  15       16.22       25.96     17.61 o 
  -2   5  15      226.47      202.57     20.23 o 
  -1   5  15       30.75       26.36     11.77 o 
   0   5  15      109.19       94.34     18.01 o 
   1   5  15       69.78       54.15     15.74 o 
   2   5  15        8.48       -2.54     23.61 o 
   3   5  15       49.59       24.47     23.81 o 
   4   5  15       38.05       20.84     27.56 o 
   5   5  15        6.78      -25.21     31.39 o 
  -5   6  15       10.99       -4.76     18.95 o 
  -4   6  15       64.11       54.41     19.47 o 
  -3   6  15        0.00        1.59     14.89 o 
  -2   6  15        0.80       -2.44     11.79 o 
  -1   6  15       40.18       34.30     16.63 o 
   0   6  15       13.06       11.62     14.72 o 
   1   6  15       49.67       42.51     18.85 o 
   2   6  15       68.34       85.88     56.53 o 
   3   6  15        0.38        6.90     22.03 o 
   4   6  15        0.03      -30.48     29.27 o 
   5   6  15        0.56       -7.43     39.59 o 
  -5   7  15       16.09       15.84     17.52 o 
  -4   7  15        9.84       17.87     18.67 o 
  -3   7  15       56.13       65.41     20.72 o 
  -2   7  15       85.25       84.81     20.43 o 
  -1   7  15      153.82      147.56     20.51 o 
   0   7  15      117.71      123.73     21.69 o 
   1   7  15      139.67      114.06     24.97 o 
   2   7  15        8.98       17.34     24.20 o 
   3   7  15        5.80       11.05     25.64 o 
   4   7  15       14.69      -13.53     27.78 o 
  -5   8  15        4.69       24.07     16.64 o 
  -4   8  15        2.00        0.69     32.78 o 
  -3   8  15       10.53       43.66     22.33 o 
  -2   8  15      178.66      195.44     28.41 o 
  -1   8  15       94.51       85.68     21.13 o 
   0   8  15        0.17       -8.56     17.77 o 
   1   8  15      143.99      168.15     25.98 o 
   2   8  15        0.04      -12.94     23.15 o 
   3   8  15       10.02       -1.78     25.01 o 
   4   8  15        2.35      -18.52     27.80 o 
  -5   9  15        0.04        3.40     17.49 o 
  -4   9  15       14.15       13.05     17.71 o 
  -3   9  15        5.79       22.06     20.03 o 
  -2   9  15      194.57      210.67     38.44 o 
  -1   9  15        1.75      -13.29     21.44 o 
   0   9  15       20.79       25.51     20.35 o 
   1   9  15       10.51       -1.86     19.10 o 
   2   9  15       92.30       61.50     26.52 o 
   3   9  15       66.38       34.67     21.44 o 
   4   9  15        7.14       -9.04     35.31 o 
  -4  10  15        0.41       -2.54     16.94 o 
  -3  10  15        0.55        0.10     22.79 o 
  -2  10  15        7.16       11.56     17.64 o 
  -1  10  15        0.01        0.90     17.69 o 
   0  10  15       22.14       25.69     21.79 o 
   1  10  15        0.19       12.06     22.01 o 
   2  10  15        0.21       11.91     20.57 o 
   3  10  15       58.92       12.18     27.09 o 
   4  10  15        1.34       -7.56     13.67 o 
  -4  11  15        0.06       17.50     27.68 o 
  -3  11  15       66.92       69.15     20.91 o 
  -2  11  15       11.20       20.41     69.28 o 
  -1  11  15       33.92       30.16     36.48 o 
   0  11  15        3.34       -3.95     18.17 o 
   1  11  15        7.85       19.44     17.42 o 
   2  11  15       13.53       13.65     33.74 o 
   3  11  15        4.69       -1.10     12.53 o 
  -3  12  15        2.14       26.12     28.93 o 
  -2  12  15        0.06      -20.98     33.46 o 
  -1  12  15        2.75      -45.35     37.32 o 
   0  12  15        7.42       12.60     19.92 o 
   1  12  15       17.31       30.14     19.07 o 
   2  12  15        0.21       21.48     30.01 o 
   3  12  15        5.54      -21.20     24.66 o 
  -3  13  15        1.56       -4.71     36.65 o 
  -2  13  15        0.54       -4.18     32.50 o 
  -1  13  15        1.96        2.90     24.94 o 
   0  13  15       29.89       31.15     20.75 o 
   1  13  15        2.38        2.05     28.64 o 
   2  13  15        1.14       19.12     50.89 o 
  -2  14  15       13.11      -31.87     55.36 o 
  -1  14  15        5.78       -9.36     30.77 o 
   0  14  15        0.54       17.05     26.96 o 
   1  14  15        0.11      -13.17     14.73 o 
  -6   0  16        3.05       49.15     21.64 o 
  -4   0  16      108.44      137.73     42.02 o 
  -2   0  16      136.12      124.30     25.69 o 
   0   0  16      996.13     1056.45     57.12 o 
   2   0  16       29.05       16.99     19.91 o 
   4   0  16       33.94       49.64     81.94 o 
  -6   1  16        0.98       73.22     20.15 o 
  -5   1  16        2.74       46.30     19.53 o 
  -4   1  16       33.56       43.05     17.44 o 
  -3   1  16        3.25        6.86     12.26 o 
  -2   1  16       67.74       44.80     12.46 o 
  -1   1  16       39.77       44.21     11.62 o 
   0   1  16      258.67      238.01     21.33 o 
   1   1  16      301.06      267.09     23.10 o 
   2   1  16       59.37       52.09     14.28 o 
   3   1  16       15.56       40.98     17.81 o 
   4   1  16       30.98       64.94     23.03 o 
   5   1  16       18.32       51.44     24.54 o 
  -6   2  16        2.91      111.82     65.76 o 
  -5   2  16       38.29       68.07     15.17 o 
  -4   2  16       48.84       80.48     16.43 o 
  -3   2  16       57.83       39.17     13.75 o 
  -2   2  16        3.07       -4.29     11.54 o 
  -1   2  16      136.78      129.39     13.96 o 
   0   2  16      276.50      270.36     18.54 o 
   1   2  16       62.61       57.76     15.01 o 
   2   2  16        0.46       -8.42     13.52 o 
   3   2  16        0.04       11.32     23.74 o 
   4   2  16        2.96      -17.82     36.65 o 
   5   2  16        0.24      -10.34     27.43 o 
  -5   3  16       15.60       64.05     34.23 o 
  -4   3  16       26.02       86.28     18.56 o 
  -3   3  16       44.02       45.17     19.24 o 
  -2   3  16       91.80      108.57     16.92 o 
  -1   3  16       71.68       41.57     12.57 o 
   0   3  16      971.47     1028.38     36.44 o 
   1   3  16       56.90       64.65     16.99 o 
   2   3  16       28.34        5.55     15.39 o 
   3   3  16        6.95       -3.85     32.63 o 
   4   3  16        0.16      -12.13     30.53 o 
   5   3  16        4.06      -28.16     25.91 o 
  -5   4  16        0.23       85.33     62.14 o 
  -4   4  16        5.46       45.36     27.38 o 
  -3   4  16        0.87       -7.37     12.92 o 
  -2   4  16       45.01       49.75     12.04 o 
  -1   4  16      515.97      515.68     24.02 o 
   0   4  16       77.28       77.54     13.75 o 
   1   4  16       17.20        6.99     15.45 o 
   2   4  16       63.22       45.47     24.19 o 
   3   4  16       98.58       88.98     37.66 o 
   4   4  16       21.00        1.31     31.28 o 
   5   4  16        5.98      -18.44     36.32 o 
  -5   5  16        3.60        4.93     16.41 o 
  -4   5  16        2.00       -7.18     16.50 o 
  -3   5  16      219.64      219.52     23.12 o 
  -2   5  16      319.91      310.45     25.23 o 
  -1   5  16      109.72      113.51     19.90 o 
   0   5  16        7.72       10.04     15.26 o 
   1   5  16      168.53      156.71     30.72 o 
   2   5  16       24.82      -14.51     25.50 o 
   3   5  16        2.56       -2.82     21.95 o 
   4   5  16       11.31        4.05     23.16 o 
  -5   6  16        1.41       -6.76     16.10 o 
  -4   6  16       35.54       29.87     16.79 o 
  -3   6  16       36.63       60.72     19.44 o 
  -2   6  16       82.08       67.78     15.57 o 
  -1   6  16       98.72       96.38     17.34 o 
   0   6  16        0.57       -9.78     14.26 o 
   1   6  16       25.78       22.80     22.70 o 
   2   6  16        1.21      -23.80     28.46 o 
   3   6  16        0.00       25.11     31.22 o 
   4   6  16       54.43       44.22     31.34 o 
  -5   7  16        3.69       21.48     18.05 o 
  -4   7  16        0.08       16.64     16.77 o 
  -3   7  16      106.13      123.71     22.65 o 
  -2   7  16       48.22       58.16     20.43 o 
  -1   7  16       27.99       28.88     14.99 o 
   0   7  16      187.96      165.80     25.81 o 
   1   7  16      355.93      308.74     42.96 o 
   2   7  16       69.92       68.42     30.89 o 
   3   7  16        5.20      -42.50     28.70 o 
   4   7  16        3.51        9.01     30.41 o 
  -5   8  16        5.08        4.58     25.08 o 
  -4   8  16        6.34       18.79     24.83 o 
  -3   8  16      129.26      121.10     27.32 o 
  -2   8  16        0.87       -4.96     17.32 o 
  -1   8  16        0.24       -8.33     20.74 o 
   0   8  16       14.78       16.00     20.25 o 
   1   8  16      110.39       79.47     22.48 o 
   2   8  16       15.76       26.51     25.75 o 
   3   8  16       32.87       43.96     31.13 o 
   4   8  16        6.60      -16.15     25.28 o 
  -4   9  16       15.59       25.41     23.11 o 
  -3   9  16        1.79        6.80     31.93 o 
  -2   9  16       22.68       20.24     37.58 o 
  -1   9  16       17.70       14.24     21.20 o 
   0   9  16        1.52       -7.91     17.74 o 
   1   9  16       14.72        3.39     18.95 o 
   2   9  16        2.69      -21.06     36.57 o 
   3   9  16       11.12      -13.10     12.41 o 
   4   9  16        4.51      -43.50     29.00 o 
  -4  10  16       24.40       26.04     34.94 o 
  -3  10  16       39.17       34.21     32.82 o 
  -2  10  16        3.56       -7.99     27.12 o 
  -1  10  16        0.24        1.99     20.49 o 
   0  10  16       95.17       78.16     24.10 o 
   1  10  16       16.02       28.22     21.58 o 
   2  10  16       31.24        8.27     24.74 o 
   3  10  16        1.00      -21.72     40.85 o 
  -3  11  16       36.14       57.90     24.11 o 
  -2  11  16       10.01        1.69     32.95 o 
  -1  11  16       17.71       19.44     24.93 o 
   0  11  16        6.40       -3.50     23.05 o 
   1  11  16        4.33        1.28     17.35 o 
   2  11  16       21.39        3.94     22.11 o 
   3  11  16        9.21        4.50     13.59 o 
  -3  12  16       28.82       26.81     27.05 o 
  -2  12  16       21.42       14.47     37.91 o 
  -1  12  16        0.11        0.54     27.09 o 
   0  12  16        2.58       10.32     18.01 o 
   1  12  16        0.15        4.12     17.26 o 
   2  12  16        2.39      -16.77     29.10 o 
  -2  13  16       15.17       -0.63     68.19 o 
  -1  13  16        5.96       37.31     29.66 o 
   0  13  16        8.49       11.18     17.91 o 
   1  13  16       20.70       49.66     18.71 o 
  -5   0  17       45.87       69.61     22.81 o 
  -3   0  17        3.44       16.33     17.77 o 
  -1   0  17     1505.82     1432.84     70.45 o 
   1   0  17        2.86        5.22     20.55 o 
   3   0  17       99.31       98.04     26.57 o 
   5   0  17        0.01       21.81     29.52 o 
  -5   1  17        1.09       58.44     25.13 o 
  -4   1  17       77.47      112.85     18.74 o 
  -3   1  17      136.31      123.82     16.65 o 
  -2   1  17      110.22      115.22     27.31 o 
  -1   1  17     1281.10     1302.20     62.33 o 
   0   1  17     1130.17     1183.84     40.69 o 
   1   1  17      153.18      141.36     19.03 o 
   2   1  17       46.45       28.85     13.53 o 
   3   1  17      202.79      164.56     22.59 o 
   4   1  17       21.13       30.71     35.70 o 
   5   1  17        3.26       28.77     19.26 o 
  -5   2  17       31.63       67.07     16.81 o 
  -4   2  17       44.38       59.16     16.12 o 
  -3   2  17       18.52       25.63     13.22 o 
  -2   2  17        1.45       11.07     12.18 o 
  -1   2  17      217.48      236.82     21.90 o 
   0   2  17        0.42       12.30     15.27 o 
   1   2  17      217.67      204.86     20.95 o 
   2   2  17      119.87       73.68     16.14 o 
   3   2  17        1.05       21.60     21.14 o 
   4   2  17       43.39       60.09     20.76 o 
  -5   3  17       72.84      167.10     49.35 o 
  -4   3  17       58.58      102.83     41.95 o 
  -3   3  17        4.90       20.46     13.63 o 
  -2   3  17       30.94       65.28     14.72 o 
  -1   3  17      806.52      871.34     48.62 o 
   0   3  17     1352.05     1306.81     51.11 o 
   1   3  17      378.90      363.07     25.83 o 
   2   3  17       84.08       86.86     24.55 o 
   3   3  17       46.27       16.15     26.67 o 
   4   3  17        5.24      -26.81     26.84 o 
  -5   4  17       16.95      115.11     64.93 o 
  -4   4  17       18.61      101.85     55.91 o 
  -3   4  17      190.81      168.72     20.05 o 
  -2   4  17      984.86     1074.04     45.41 o 
  -1   4  17      259.55      286.16     25.35 o 
   0   4  17       18.50        7.54     16.70 o 
   1   4  17      703.36      666.02     37.05 o 
   2   4  17      139.18      152.84     35.06 o 
   3   4  17       14.16       13.82     21.88 o 
   4   4  17        0.02      -15.74     29.62 o 
  -5   5  17        0.74      146.91     73.69 o 
  -4   5  17        7.66       44.15     21.04 o 
  -3   5  17        4.80      -15.21     12.62 o 
  -2   5  17      386.25      407.23     27.71 o 
  -1   5  17        2.72        0.25     15.76 o 
   0   5  17        1.25      -16.90     13.49 o 
   1   5  17        0.46       26.26     21.43 o 
   2   5  17      563.36      519.45     48.29 o 
   3   5  17       47.74       49.23     29.08 o 
   4   5  17       22.25        8.58     25.28 o 
  -5   6  17       42.63       57.43     19.70 o 
  -4   6  17       14.27       33.41     21.16 o 
  -3   6  17       40.20       33.45     18.19 o 
  -2   6  17      304.31      305.81     31.08 o 
  -1   6  17       32.85       29.64     14.58 o 
   0   6  17       53.06       36.26     22.47 o 
   1   6  17        1.66       19.56     27.08 o 
   2   6  17        2.55       45.92     29.64 o 
   3   6  17       19.04      -41.99     28.46 o 
   4   6  17        2.80       -6.25     28.52 o 
  -5   7  17        2.05       16.32     18.02 o 
  -4   7  17       10.23        7.71     17.79 o 
  -3   7  17      104.47       66.61     28.67 o 
  -2   7  17      321.93      355.40     40.97 o 
  -1   7  17       85.00       88.46     18.90 o 
   0   7  17       10.61       -1.59     18.59 o 
   1   7  17        0.78      -20.36     23.90 o 
   2   7  17      203.09      180.30     36.57 o 
   3   7  17        9.31       25.47     30.96 o 
   4   7  17       12.03      -18.92     25.72 o 
  -4   8  17        0.03       -6.93     16.33 o 
  -3   8  17      160.11      162.34     28.34 o 
  -2   8  17        2.52       -1.02     63.32 o 
  -1   8  17        3.72       -1.21     17.94 o 
   0   8  17        0.17      -12.02     18.96 o 
   1   8  17      113.89      118.97     28.89 o 
   2   8  17        3.70        0.23     21.04 o 
   3   8  17        2.51      -14.58     27.76 o 
  -4   9  17        3.13       12.26     30.33 o 
  -3   9  17        0.01        5.26     19.93 o 
  -2   9  17        4.46       -9.03     35.73 o 
  -1   9  17       47.14       37.16     22.20 o 
   0   9  17       38.07       12.99     24.97 o 
   1   9  17       37.39      -35.57     30.28 o 
   2   9  17        1.72      -11.29     16.29 o 
   3   9  17       29.40       -7.17     12.80 o 
  -3  10  17        0.24        4.00     31.24 o 
  -2  10  17       29.99       10.89     73.98 o 
  -1  10  17        0.53        8.93     29.76 o 
   0  10  17        4.86        4.92     17.93 o 
   1  10  17        2.25       -0.38     28.70 o 
   2  10  17       26.06       -5.31     21.31 o 
   3  10  17       54.45        7.30     12.18 o 
  -3  11  17        0.47       -9.25     54.35 o 
  -2  11  17        8.16        6.83     35.81 o 
  -1  11  17       58.42       74.14     42.52 o 
   0  11  17        0.21      -11.14     18.06 o 
   1  11  17        4.34        1.41     29.95 o 
   2  11  17        0.41      -18.90     15.14 o 
  -2  12  17        3.16        8.77     24.58 o 
  -1  12  17        0.98        0.44     28.10 o 
   0  12  17        2.52       -9.14     20.31 o 
   1  12  17        5.44       -4.82     19.58 o 
  -1  13  17        0.23       36.63     35.48 o 
   0  13  17        0.00      186.03    146.96 o 
  -4   0  18      148.09      176.47     29.04 o 
  -2   0  18        1.85        6.85     18.96 o 
   0   0  18      160.73      173.18     31.16 o 
   2   0  18      119.02       84.04     23.60 o 
   4   0  18       39.18       84.21     35.73 o 
  -5   1  18        0.00       38.38     14.35 o 
  -4   1  18       94.40       83.52     16.60 o 
  -3   1  18       25.74       48.80     13.84 o 
  -2   1  18       10.37       17.63     10.81 o 
  -1   1  18      104.06       93.97     26.48 o 
   0   1  18     1731.42     1687.37     86.36 o 
   1   1  18       10.55       14.23     15.04 o 
   2   1  18       17.70       20.95     15.99 o 
   3   1  18       88.15       46.87     23.24 o 
   4   1  18       88.19      100.46     32.15 o 
  -5   2  18       10.44       86.54     22.18 o 
  -4   2  18        2.39       36.75     16.59 o 
  -3   2  18        9.66       14.14     12.05 o 
  -2   2  18        0.01        8.53     11.56 o 
  -1   2  18      915.10      892.41     56.97 o 
   0   2  18      134.86      126.71     23.70 o 
   1   2  18      234.59      205.55     20.73 o 
   2   2  18        1.49        4.87     13.96 o 
   3   2  18       13.81       13.89     18.85 o 
   4   2  18       18.35       16.87     39.71 o 
  -5   3  18        0.10      119.22     43.40 o 
  -4   3  18        1.85       34.90     12.86 o 
  -3   3  18      157.89      197.10     21.11 o 
  -2   3  18      124.46      128.43     17.76 o 
  -1   3  18        0.86       -7.40     16.06 o 
   0   3  18      100.40      134.14     23.44 o 
   1   3  18      161.01      141.46     25.92 o 
   2   3  18       16.59       29.48     20.05 o 
   3   3  18       96.53       96.05     30.71 o 
   4   3  18        9.28       -6.31     23.12 o 
  -5   4  18        8.82       92.47     75.92 o 
  -4   4  18        0.04       52.75     41.77 o 
  -3   4  18        0.08       40.09     27.24 o 
  -2   4  18       23.53       55.62     19.81 o 
  -1   4  18       68.84       59.13     17.92 o 
   0   4  18       90.70       81.97     19.22 o 
   1   4  18       72.55       64.52     17.31 o 
   2   4  18        0.66      -12.85     22.48 o 
   3   4  18       35.95       32.89     26.15 o 
   4   4  18        0.90       -9.50     38.25 o 
  -5   5  18        1.75      172.73    107.18 o 
  -4   5  18        0.13       39.77     34.36 o 
  -3   5  18       46.04      111.71     40.29 o 
  -2   5  18      185.09      199.97     26.36 o 
  -1   5  18       67.30       43.99     16.51 o 
   0   5  18       39.58       54.42     20.07 o 
   1   5  18      562.93      541.05     47.62 o 
   2   5  18       65.93       40.31     26.60 o 
   3   5  18        2.66      -14.35     24.16 o 
   4   5  18        7.17      -33.44     62.15 o 
  -4   6  18        0.13       17.72     16.82 o 
  -3   6  18       16.47       24.39     17.65 o 
  -2   6  18       39.13       42.97     17.54 o 
  -1   6  18        2.60       -9.26     14.12 o 
   0   6  18       10.05       26.98     22.48 o 
   1   6  18       13.49        8.75     24.61 o 
   2   6  18      103.45       74.15     30.25 o 
   3   6  18       10.26       11.30     28.57 o 
   4   6  18       10.47        7.48     35.42 o 
  -4   7  18        2.48        6.31     16.06 o 
  -3   7  18       34.02       16.30     19.16 o 
  -2   7  18        0.10       21.07     18.76 o 
  -1   7  18       13.61        8.62     27.98 o 
   0   7  18       33.74        9.66     20.10 o 
   1   7  18      121.62      147.74     49.82 o 
   2   7  18        0.03        0.43     22.56 o 
   3   7  18       28.69       -4.89     33.47 o 
  -4   8  18       25.83       23.99     18.45 o 
  -3   8  18       18.77       20.94     18.18 o 
  -2   8  18        1.34      -17.37     42.86 o 
  -1   8  18       19.48       -7.19     20.08 o 
   0   8  18        0.82      -23.22     19.81 o 
   1   8  18       31.35       48.03     28.37 o 
   2   8  18       35.95       10.31     17.08 o 
   3   8  18        3.50       -4.67     29.94 o 
  -3   9  18       30.23       31.07     76.74 o 
  -2   9  18        0.48       -5.99     38.92 o 
  -1   9  18       11.73       31.13     24.44 o 
   0   9  18        2.00        2.73     22.57 o 
   1   9  18        9.90      -12.59     25.30 o 
   2   9  18        4.03      -21.27     20.82 o 
   3   9  18       12.01       -8.74     11.99 o 
  -3  10  18       22.92       15.09     70.79 o 
  -2  10  18        2.44       25.67     31.96 o 
  -1  10  18       10.87       14.32     29.19 o 
   0  10  18       42.91       47.84     21.16 o 
   1  10  18        2.13      -27.45     26.21 o 
   2  10  18        0.05      -12.51     16.34 o 
  -2  11  18        0.11        9.94     38.58 o 
  -1  11  18        3.61        2.31     47.39 o 
   0  11  18       14.85       18.00     19.81 o 
   1  11  18        4.35      -17.09     19.08 o 
   2  11  18        0.22      -13.53     45.54 o 
  -1  12  18        1.72       16.63     32.31 o 
   0  12  18        0.68        0.39     18.32 o 
   1  12  18        0.28      -30.08     22.54 o 
  -5   0  19       46.66       89.70     26.31 o 
  -3   0  19       34.81       61.16     20.86 o 
  -1   0  19     1181.77     1081.63     86.72 o 
   1   0  19      119.23       94.42     23.70 o 
   3   0  19       72.98       59.99     24.13 o 
  -5   1  19        9.68       71.51     16.59 o 
  -4   1  19       39.74       87.84     15.80 o 
  -3   1  19       13.24       31.59     14.53 o 
  -2   1  19        5.90       21.88     12.64 o 
  -1   1  19        8.84       25.42     19.72 o 
   0   1  19      246.66      316.53     31.47 o 
   1   1  19        9.50       20.01     12.82 o 
   2   1  19        0.01        4.74     15.22 o 
   3   1  19        3.39       -1.95     21.72 o 
   4   1  19        1.90       45.45     23.37 o 
  -5   2  19        0.44       91.03     51.74 o 
  -4   2  19       33.03       69.15     21.29 o 
  -3   2  19        2.96       26.30     12.92 o 
  -2   2  19        7.36        8.31     14.97 o 
  -1   2  19       27.03       71.39     23.95 o 
   0   2  19        2.79       11.45     18.73 o 
   1   2  19       26.44       24.42     15.49 o 
   2   2  19        9.38       10.30     14.41 o 
   3   2  19        3.97       12.43     19.52 o 
   4   2  19        8.86       25.94     25.96 o 
  -5   3  19        0.01      123.69     77.83 o 
  -4   3  19       26.03       86.71     35.27 o 
  -3   3  19       12.86       46.06     14.18 o 
  -2   3  19       78.04       62.55     24.56 o 
  -1   3  19      101.32      142.32     31.02 o 
   0   3  19      155.41      165.38     25.80 o 
   1   3  19        2.34       12.56     13.50 o 
   2   3  19       29.98       28.93     17.62 o 
   3   3  19       99.87      127.71     25.08 o 
   4   3  19       12.90       38.47     38.52 o 
  -4   4  19        0.11       78.05     53.43 o 
  -3   4  19        7.05       52.99     20.97 o 
  -2   4  19        2.99       11.30     14.90 o 
  -1   4  19      215.58      225.07     49.99 o 
   0   4  19       57.60       56.98     21.33 o 
   1   4  19        3.05       -8.22     26.80 o 
   2   4  19        0.98       36.39     20.83 o 
   3   4  19        0.00      -19.91     28.98 o 
   4   4  19       28.73       11.74     42.78 o 
  -4   5  19        9.36      111.09     58.96 o 
  -3   5  19       25.30       91.63     33.64 o 
  -2   5  19       18.36       24.92     26.63 o 
  -1   5  19       95.59      104.95     19.58 o 
   0   5  19       16.06       40.82     22.04 o 
   1   5  19       63.58       42.99     27.05 o 
   2   5  19        2.23       14.68     26.07 o 
   3   5  19        0.05      -10.37     27.93 o 
  -4   6  19        0.02      160.63    102.23 o 
  -3   6  19        0.00      154.29     71.48 o 
  -2   6  19       69.97      104.12     25.40 o 
  -1   6  19       12.79       33.31     17.70 o 
   0   6  19        2.86        9.28     29.21 o 
   1   6  19       15.89       23.55     22.14 o 
   2   6  19        5.15       -5.36     21.18 o 
   3   6  19        0.63      -32.41     32.27 o 
  -4   7  19        1.23       18.49     19.57 o 
  -3   7  19       13.10        1.68     41.85 o 
  -2   7  19       12.84       23.76     24.57 o 
  -1   7  19       16.47       16.97     22.06 o 
   0   7  19        8.03      -20.40     29.49 o 
   1   7  19      165.24      162.87     38.83 o 
   2   7  19       43.61       13.47     24.56 o 
   3   7  19        2.01      -20.91     23.77 o 
  -3   8  19        0.00       22.06     22.64 o 
  -2   8  19       29.23       11.06     52.17 o 
  -1   8  19        0.01      -19.97     25.86 o 
   0   8  19        0.31        2.23     26.19 o 
   1   8  19       13.69       10.72     29.42 o 
   2   8  19       38.74       11.54     20.08 o 
   3   8  19       26.02      -33.38     61.56 o 
  -3   9  19        5.96       18.44     78.51 o 
  -2   9  19       67.38       66.28     38.08 o 
  -1   9  19        0.16        7.39     27.32 o 
   0   9  19        2.38        7.13     30.12 o 
   1   9  19        0.11       -8.01     21.54 o 
   2   9  19       71.67        6.61     17.27 o 
  -2  10  19        2.73       -6.90     30.87 o 
  -1  10  19        7.64        7.05     18.95 o 
   0  10  19        6.75       -8.42     28.18 o 
   1  10  19        2.16       -8.04     22.63 o 
  -1  11  19        5.42      -23.30     25.47 o 
   0  11  19       16.30        8.25     18.89 o 
   1  11  19        0.49      -11.26     18.76 o 
  -4   0  20        2.93       12.66     16.52 o 
  -2   0  20       37.94       17.28     34.05 o 
   0   0  20      377.00      363.00     52.50 o 
   2   0  20       66.05       86.39     41.77 o 
  -4   1  20        0.49       49.18     16.65 o 
  -3   1  20        0.00       36.57     14.70 o 
  -2   1  20        0.37        9.08     14.62 o 
  -1   1  20        2.43       -3.40     22.56 o 
   0   1  20       10.40       24.44     21.39 o 
   1   1  20       18.44       19.74     15.19 o 
   2   1  20       13.85       17.95     14.61 o 
   3   1  20       12.22       11.16     20.63 o 
  -4   2  20        3.61       36.38     12.99 o 
  -3   2  20       30.32       62.45     17.14 o 
  -2   2  20        1.96       10.40     15.38 o 
  -1   2  20        4.16       43.21     25.65 o 
   0   2  20        6.88       61.98     49.84 o 
   1   2  20        7.46       17.74     16.65 o 
   2   2  20        0.49        5.17     18.32 o 
   3   2  20       12.23       11.12     26.30 o 
  -4   3  20        3.06       78.60     21.69 o 
  -3   3  20        0.04       32.61     21.26 o 
  -2   3  20       42.94       49.38     19.70 o 
  -1   3  20      262.49      287.54     36.42 o 
   0   3  20       26.25       17.00     16.54 o 
   1   3  20        5.69        8.04     17.76 o 
   2   3  20       10.63       27.37     18.95 o 
   3   3  20       20.42       18.29     22.02 o 
  -4   4  20        1.15      100.83     32.90 o 
  -3   4  20       12.11       11.83     16.84 o 
  -2   4  20       14.46       36.01     19.57 o 
  -1   4  20       11.67       11.77     19.51 o 
   0   4  20       62.14       65.75     19.53 o 
   1   4  20       17.04       51.67     46.63 o 
   2   4  20       29.90       55.78     25.72 o 
   3   4  20        3.02       -1.52     20.87 o 
  -4   5  20       14.13       60.97     31.53 o 
  -3   5  20        0.33       13.41     18.60 o 
  -2   5  20        0.01       16.19     24.41 o 
  -1   5  20       17.27       44.42     20.93 o 
   0   5  20      162.50      137.00     33.80 o 
   1   5  20       53.98       63.66     29.07 o 
   2   5  20       35.67       35.95     42.86 o 
   3   5  20        6.68        2.17     23.43 o 
  -4   6  20        0.69       78.47     46.37 o 
  -3   6  20       17.20        9.93     21.92 o 
  -2   6  20        7.45        6.05     27.87 o 
  -1   6  20       41.75       59.91     25.70 o 
   0   6  20        7.47       22.77     27.11 o 
   1   6  20      125.73       83.39     30.14 o 
   2   6  20        7.00       -5.69     31.40 o 
   3   6  20        3.70       -2.15     30.90 o 
  -3   7  20        5.77        3.21     27.80 o 
  -2   7  20       67.96       82.84     24.24 o 
  -1   7  20        0.34       -6.68     22.06 o 
   0   7  20       11.50        4.81     25.14 o 
   1   7  20        2.52       -1.87     20.88 o 
   2   7  20       44.12       22.46     44.54 o 
  -3   8  20       11.06       56.63     74.23 o 
  -2   8  20       19.47        7.54     25.62 o 
  -1   8  20       26.74       39.96     33.22 o 
   0   8  20       23.69       16.59     27.23 o 
   1   8  20        5.13      -18.52     28.29 o 
   2   8  20        3.08      -18.25     17.59 o 
  -2   9  20       80.98       59.97     59.30 o 
  -1   9  20       28.08       20.81     22.53 o 
   0   9  20        0.31       -7.12     26.56 o 
   1   9  20        8.63       13.43     26.84 o 
  -1  10  20        5.78       11.22     19.20 o 
   0  10  20        1.21        2.42     40.26 o 
  -3   0  21        0.39       27.32     20.69 o 
  -1   0  21       61.28       87.56     41.10 o 
   1   0  21        0.20       30.49     24.41 o 
   3   0  21        3.35        9.23     24.16 o 
  -4   1  21        1.06       49.79     16.65 o 
  -3   1  21        5.96       48.40     14.72 o 
  -2   1  21       11.07       26.37     26.64 o 
  -1   1  21        0.74       34.62     40.85 o 
   0   1  21        4.08       51.15     26.18 o 
   1   1  21        6.82       28.48     19.38 o 
   2   1  21       13.79       36.05     17.36 o 
   3   1  21        1.63        9.00     22.35 o 
  -4   2  21        0.61       46.10     16.41 o 
  -3   2  21        5.06       19.84     17.75 o 
  -2   2  21       10.68       44.29     23.80 o 
  -1   2  21       26.62       73.18     28.10 o 
   0   2  21       37.49       42.16     27.85 o 
   1   2  21        6.55       24.58     20.98 o 
   2   2  21        0.13       10.79     28.05 o 
   3   2  21        0.08      -28.35     28.35 o 
  -4   3  21        1.71       34.49     20.58 o 
  -3   3  21        5.88       21.21     18.41 o 
  -2   3  21       66.69      136.66     30.66 o 
  -1   3  21        0.14       29.41     24.39 o 
   0   3  21        7.34       35.92     25.06 o 
   1   3  21       26.86       21.39     24.89 o 
   2   3  21       15.09       31.86     20.60 o 
   3   3  21        0.26       -1.05     21.97 o 
  -3   4  21        1.44       18.86     15.18 o 
  -2   4  21        3.54       67.62     27.12 o 
  -1   4  21        0.03       31.10     21.62 o 
   0   4  21       72.14      121.90     35.77 o 
   1   4  21       17.01       25.91     26.76 o 
   2   4  21       15.30       -1.88     21.03 o 
   3   4  21        1.37       28.63     21.64 o 
  -3   5  21        5.95       36.14     20.32 o 
  -2   5  21       36.76       43.84     19.37 o 
  -1   5  21        2.88       33.12     23.15 o 
   0   5  21       39.12       16.80     25.74 o 
   1   5  21        7.40       -7.07     24.65 o 
   2   5  21       19.26       -9.39     30.89 o 
  -3   6  21       54.65       82.77     84.46 o 
  -2   6  21       14.24       36.73     21.86 o 
  -1   6  21       37.07       71.80     40.59 o 
   0   6  21        0.04      -17.33     45.71 o 
   1   6  21       19.47       -1.28     25.19 o 
   2   6  21        0.61        1.36     32.70 o 
  -3   7  21       18.07       81.19     39.25 o 
  -2   7  21       27.08       46.19     31.88 o 
  -1   7  21        1.54       32.21     38.08 o 
   0   7  21        2.54       -7.36     26.64 o 
   1   7  21        0.98      -24.40     24.72 o 
   2   7  21        0.01       -3.80     14.25 o 
  -2   8  21        1.20       -8.89     80.85 o 
  -1   8  21        0.80       40.26     40.59 o 
   0   8  21       33.46       27.06     34.98 o 
   1   8  21       44.89       34.00     27.34 o 
  -1   9  21        3.56       17.12     29.51 o 
   0   9  21       10.30       34.87     27.66 o 
  -2   0  22        7.78       82.70     39.92 o 
   0   0  22       68.82       83.54     39.25 o 
   2   0  22        7.03       46.66     26.32 o 
  -3   1  22        0.19       24.86     22.84 o 
  -2   1  22       17.46       66.35     27.10 o 
  -1   1  22       46.92       27.08     19.35 o 
   0   1  22       83.19       56.86     35.48 o 
   1   1  22        8.77       36.61     23.08 o 
   2   1  22       14.83       13.89     20.44 o 
  -3   2  22        0.26       21.60     17.66 o 
  -2   2  22        4.42       68.01     24.90 o 
  -1   2  22        0.13       17.74     21.55 o 
   0   2  22       30.36       76.89     25.18 o 
   1   2  22       11.22       18.54     19.68 o 
   2   2  22        4.61       26.22     21.22 o 
  -3   3  22       10.03       39.78     25.42 o 
  -2   3  22       12.27       50.69     24.19 o 
  -1   3  22        0.68       60.78     27.03 o 
   0   3  22        6.78       36.35     32.04 o 
   1   3  22       72.09       46.55     25.00 o 
   2   3  22        0.02       -2.35     23.10 o 
  -3   4  22       27.71       60.59     40.92 o 
  -2   4  22        0.70       22.66     23.19 o 
  -1   4  22        0.00       49.92     22.33 o 
   0   4  22        1.37       53.34     45.29 o 
   1   4  22        6.36      -17.26     23.11 o 
   2   4  22        0.36        5.20     36.23 o 
  -3   5  22        1.45        1.87     17.20 o 
  -2   5  22        0.51       40.98     23.15 o 
  -1   5  22        0.83       58.99     25.51 o 
   0   5  22       21.55       26.00     33.55 o 
   1   5  22       23.92       21.55     27.35 o 
   2   5  22       19.89       11.35     28.44 o 
  -2   6  22        9.55       68.01     27.80 o 
  -1   6  22       14.54       46.97     36.40 o 
   0   6  22        0.09      -35.37     35.98 o 
   1   6  22        0.77      -11.56     47.22 o 
  -2   7  22        1.68       44.62     33.38 o 
  -1   7  22        9.05       33.05     36.57 o 
   0   7  22        3.68        8.47     32.27 o 
   1   7  22        5.77       18.96     39.42 o 
  -3   0  23       27.45       69.95     43.11 o 
  -1   0  23        1.94       73.81     39.59 o 
   1   0  23        1.46       64.25     33.05 o 
  -3   1  23        6.92       33.77     27.52 o 
  -2   1  23       13.32       65.39     29.45 o 
  -1   1  23       23.98       57.44     22.77 o 
   0   1  23       10.86       44.11     24.25 o 
   1   1  23        2.08       69.25     28.55 o 
  -2   2  23       19.80       50.14     24.54 o 
  -1   2  23        5.60       57.40     26.98 o 
   0   2  23        0.55       64.55     27.65 o 
   1   2  23        6.43       71.80     45.46 o 
  -2   3  23       17.01       63.82     27.09 o 
  -1   3  23       43.53       99.52     51.58 o 
   0   3  23        3.98       55.51     27.21 o 
   1   3  23        4.11       21.97     43.95 o 
  -2   4  23        0.76       35.22     21.24 o 
  -1   4  23        0.01       33.70     22.76 o 
   0   4  23        0.31       51.83     36.23 o 
   1   4  23        9.33       21.04     38.16 o 
  -2   5  23        0.13       71.73     30.05 o 
  -1   5  23        0.58       39.92     38.92 o 
   0   5  23       27.85      133.19     52.67 o 
  -1   6  23        0.00       53.18     45.63 o 
   0   6  23        1.78       17.45     35.90 o 
   0   0  24       23.13       68.61     37.91 o 
  -1   1  24       62.82      124.17     29.66 o 
   0   1  24        5.07       46.95     22.42 o 
  -1   2  24        4.16       38.65     44.37 o 
   0   2  24        0.06       47.79     25.20 o 
  -1   3  24        2.42       56.66     28.27 o 
   0   3  24       11.65       84.41     30.03 o 
                                                 
